# Supplementary material for: Decoupling the chemical and physical origins of the seed spectral manifold in sorghum
Source: NPJ Syst Biol Appl. 2026 May 11;12:110. doi: 10.1038/s41540-026-00728-w (PMC13381802; doi:10.1038/s41540-026-00728-w)
Supplement: Supplementary file 2 — Supplementary Data [file 41540_2026_728_MOESM2_ESM.xlsx]

## Sheet: README
Supplementary Data S1. Dataset overview, trait definitions, and summary tables.	This workbook contains the curated phenotypic data, significant SNPs, candidate-gene summaries, and selected summary tables supporting the analyses in the manuscript. Nearby genes listed in GWAS-related sheets are provided for regional interpretation only and should not be interpreted as proof of causality.
Sheet name	Description
README	Dataset overview, sheet descriptions, and trait definitions.
Accessions_Traits	Combined phenotypic data for accession-level main spectral traits and inter-seed uniformity metrics.
GWAS_SNPs_mainTraits	Significant SNPs for main spectral traits, including gray mean intensity, R650, R748, and spectral entropy.
CandidateGenes_mainTraits	Candidate genes within associated intervals for main spectral traits.
CandidateGenes_interSeed	Candidate genes within associated intervals for inter-seed optical heterogeneity traits (for example, R750_Std and F450_Skew).
QTL_Peak_Summary	Locus-level summary of representative QTL intervals and lead SNPs discussed in the manuscript.
Genotype_PC_Scree	Variance explained by genotype principal components used for population-structure summarization.
LD_Decay_Summary	Summary of empirical LD decay used to contextualize the ±250 kb operational QTL window.
Chr6_Local_Summary	Summary of the focal chromosome 6 interval associated with R748 and spectral entropy.
InterSeed_Overview	Overview of loci and candidate regions discussed for inter-seed optical heterogeneity traits.
Trait Name	Definition
Gray_mean	Mean grayscale intensity of seeds from image-derived optical summaries.
R_650	Reflectance at 650 nm; used as a visible-range pigmentation-associated optical trait.
R_748	Reflectance at 748 nm; used as a near-infrared structure-associated optical trait.
R_entropy	Spectral entropy of the reflectance profile, summarizing waveform complexity.
R_750_Std	Inter-seed standard deviation of near-infrared reflectance, used as an indicator of structural optical uniformity.
F_450_Skew	Skewness of blue fluorescence intensity across seeds, used as a descriptor of asymmetry in inter-seed fluorescence distributions.
R_650_p10	Lower 10th percentile of red reflectance across seeds within an accession.

## Sheet: Accessions_Traits
Genotype	n_seeds	area_mean	area_sd	perimeter_mean	perimeter_sd	length_mean	length_sd	width_mean	width_sd	lw_ratio_mean	lw_ratio_sd	circularity_mean	circularity_sd	ds_mean	ds_sd	scale_mm_per_pix	seed_weight_mean	seed_weight_sd	n_reps	n_seeds_color	gray_mean	gray_sd	gray_q10	gray_q50	gray_q90	area_mean_color	area_sd_color	n_seeds_F	F_area_mean	F_area_sd	n_seeds_R	R_area_mean	R_area_sd	F_total	F_peak_wl	F_peak_val	F_centroid	F_entropy	F_blue_mean	F_green_mean	F_red_mean	F_nir_mean	R_total	R_peak_wl	R_peak_val	R_centroid	R_entropy	R_blue_mean	R_green_mean
PI514279	97	13.2347	1.98476	14.904	1.41572	4.50153	0.365084	4.14681	0.335972	1.08676	0.051074	0.75236	0.085844	0.260678	0.142911	0.042194	0.1719	0.0174954	21	96	164.51	34.0551	127	156	212	0	0	85	728.941	388.945	92	698.902	331.646	59206.4	482.2	338.979	539.047	0.940574	210.534	258.323	111.059	23.4031	256.141	832.8	0.600364	753.588	0.98434	0.177047	0.260663
PI514280	100	13.039	2.53369	14.2028	2.08062	4.55994	0.678462	3.95629	0.588479	1.15402	0.057036	0.797214	0.049258	0.284351	0.156571	0.042194	0.17465	0.0150608	21	98	143.306	18.2415	125	143.5	164	0	0	95	813.063	204.251	96	677.344	175.218	32176.2	587.4	155.103	563.294	0.957951	76.8153	140.19	94.0227	21.2625	246.567	832.8	0.602421	761.615	0.978461	0.142778	0.212261
PI514282	100	10.6269	1.46374	14.2214	1.44089	4.50027	0.356465	3.31537	0.260775	1.35986	0.08209	0.665311	0.078056	0.28742	0.18683	0.042194	0.1127	0.0112165	21	100	178.26	25.5207	139.9	183	207.3	0	0	98	642.724	306.967	94	710.255	296.638	69227.8	485.7	474.061	525.755	0.918622	289.149	305.348	88.1382	18.1522	225.639	832.8	0.503536	743.036	0.990372	0.194296	0.2715
PI514283	101	13.4873	2.31464	15.6545	1.51748	4.53247	0.387981	4.21532	0.414899	1.07748	0.044356	0.693168	0.084494	0.315931	0.168196	0.042194	0.18485	0.0160196	21	101	183.455	22.9458	148	187	207	0	0	98	761.316	296.019	100	779.74	247.324	80683.7	485.7	543.026	525.04	0.917316	336.741	360.061	99.686	19.6117	254.537	832.8	0.557888	741.553	0.990773	0.215462	0.31942
PI514284	95	10.2389	1.40789	13.5343	1.09653	4.37805	0.338703	3.25852	0.235874	1.34494	0.070315	0.70195	0.048941	0.280255	0.162427	0.042194	0.1451	0.182585	21	95	181.663	20.1756	150.8	186	203	0	0	99	641.121	154.486	98	665.52	146.141	70601.2	485.7	492.992	524.747	0.915297	296.451	314.996	85.6671	16.8273	226.043	804.7	0.480714	735.258	0.992781	0.208454	0.300673
PI514285	104	13.7818	1.94851	15.2467	1.20073	4.58819	0.330555	4.26622	0.348658	1.07767	0.054702	0.743744	0.049613	0.288278	0.142183	0.042194	0.184	0.0170852	22	104	183.144	22.9991	157	188	207.7	0	0	100	822.46	303.197	104	799.635	242.68	78940.6	485.7	530.64	525.915	0.917991	324.402	355.843	99.0197	19.4737	264.672	829.2	0.575534	740.392	0.991058	0.227361	0.334355
PI514286	105	13.4733	1.86529	15.1395	1.40818	4.55476	0.408103	4.13932	0.312973	1.10256	0.09414	0.743704	0.090595	0.267822	0.155191	0.042194	0.181571	0.016786	22	105	144.343	30.0393	109	143	185.6	0	0	87	595.793	268.105	96	690.667	208.454	39652.8	485.7	237.279	533.988	0.93365	148.487	177.085	63.8883	13.7509	234.708	857.3	0.571382	758.21	0.983261	0.155517	0.238016
PI514287	100	17.033	2.25204	16.2289	1.33588	5.07254	0.486085	4.67285	0.349911	1.08728	0.08869	0.811651	0.03801	0.314692	0.153959	0.042194	0.1969	0.0189629	21	100	191.87	22.9376	165.6	197.5	215	0	0	95	826.095	305.712	95	845.663	281.102	80854.3	482.2	560.237	522.772	0.913731	349.165	355.587	94.0471	17.9801	273.894	829.2	0.586335	737.926	0.992482	0.251422	0.355905
PI514288	104	15.5388	2.43201	15.7038	1.23633	4.784	0.38036	4.48948	0.367858	1.0665	0.036448	0.789412	0.062436	0.334039	0.186305	0.042194	0.193667	0.0182948	22	104	173.038	30.6543	130	178	209.7	0	0	91	835.187	286.59	96	787.146	295.295	66557.1	482.2	415.36	532.314	0.930698	257.048	292.866	104.414	21.4863	250.83	832.8	0.581299	751.448	0.986233	0.184302	0.269975
PI514289	103	11.914	1.7067	13.5422	0.979791	4.60891	0.343828	3.5167	0.277382	1.31309	0.074896	0.813218	0.032294	0.231016	0.143057	0.042194	0.118095	0.0128948	22	103	197.087	26.0565	150.6	204	219.8	0	0	107	627.542	151.511	107	567.028	174.323	68046.8	482.2	465.028	523.002	0.914653	292.47	300.321	79.4572	15.2454	263.676	832.8	0.557099	732.404	0.994075	0.257427	0.369139
PI514290	97	10.2098	1.63263	13.4819	1.03202	4.37859	0.329006	3.26379	0.291004	1.34673	0.097801	0.706595	0.087142	0.269802	0.166859	0.042194				97	182.866	34.0229	136.6	188	224	0	0	96	567.292	174.235	96	582.927	142.516	80699.5	489.2	536.453	527.15	0.91796	321.355	373.84	102.192	19.0553	271.464	780.2	0.566682	730.748	0.99402	0.262031	0.381745
PI514291	100	12.2523	1.89113	13.6919	1.51436	4.7187	0.522736	3.51188	0.405539	1.34717	0.078281	0.812307	0.027267	0.224703	0.133647	0.042194				99	207.323	23.8168	183.6	212	229.2	0	0	100	668.53	149.632	99	654.677	120.183	88040.7	482.2	616.399	520.777	0.911048	390.999	382.525	96.7743	18.2062	294.562	804.7	0.597802	726.842	0.995442	0.305202	0.435251
PI514292	100	10.1102	2.05303	13.6894	2.13531	4.37934	0.649788	3.25597	0.515797	1.35429	0.138948	0.671036	0.066416	0.31608	0.210255	0.042194				98	201.214	29.3634	158.7	211.5	229.3	0	0	99	604.192	176.512	101	629.277	145.081	92344.8	485.7	638.273	522.345	0.911925	397.008	412.487	103.878	18.806	285.72	832.8	0.587206	729.269	0.995217	0.295056	0.409162
PI514293	102	6.67079	0.857114	10.7933	1.00572	3.76008	0.276642	2.49412	0.193373	1.511	0.094956	0.72662	0.088499	0.25704	0.158721	0.042194				102	123.814	20.8382	97.1	121.5	153.9	0	0	102	399.196	140.326	95	438.168	231.191	16782	485.7	96.8708	538.664	0.941498	59.8315	73.4938	30.7747	7.22589	150.224	832.8	0.374855	760.987	0.981055	0.0998644	0.133678
PI514294	104	10.5756	1.93186	13.8769	2.03787	4.38134	0.625806	3.35129	0.488635	1.31157	0.097896	0.683144	0.061435	0.316675	0.172821	0.042194				102	201.637	24.6584	169.7	206	228	0	0	98	696.367	179.77	97	701.144	226.517	85786.5	485.7	578.461	524.592	0.915588	356.655	388.547	102.763	18.9711	296.158	804.7	0.606781	728.62	0.995093	0.303795	0.42335
PI514295	100	10.7537	1.66469	13.9313	1.56956	4.41158	0.491258	3.39637	0.394271	1.30414	0.082171	0.692213	0.050823	0.294158	0.175762	0.042194				99	201.475	21.0317	173.8	207	223	0	0	102	686.353	183.003	102	663.882	112.88	76330.5	485.7	505.395	526.031	0.918885	312.887	344.247	96.5777	18.402	298.477	783.7	0.61835	729.315	0.994539	0.296482	0.424008
PI514296	104	10.0151	1.619	13.5125	1.37172	4.21768	0.376996	3.30365	0.300092	1.27984	0.085039	0.690396	0.064927	0.274413	0.183275	0.042194				104	203.548	18.5733	187	206.5	221.7	0	0	101	687.822	160.361	100	686.86	140.253	81587.5	485.7	544.455	526.155	0.917738	331.619	372.491	101.966	19.0483	294.69	804.7	0.606345	729.489	0.994804	0.296067	0.420212
PI514297	99	10.1738	1.60533	13.5762	1.45228	4.30455	0.419915	3.27425	0.380806	1.33688	0.22734	0.689483	0.068363	0.249004	0.141914	0.042194				98	200.745	22.6016	163.8	205	225.6	0	0	94	684.606	137.33	97	652.907	128.564	73704.2	485.7	475.877	528.445	0.921017	288.274	342.115	97.4443	18.35	295.416	780.2	0.606772	727.758	0.994924	0.298143	0.427345
PI514298	99	10.879	2.08558	13.9064	2.09106	4.33694	0.651911	3.41918	0.506316	1.26951	0.108689	0.698286	0.059271	0.305165	0.174646	0.042194				97	204.031	24.2218	176.6	209	226	0	0	101	705.03	109.482	102	656.225	96.6151	76341.4	485.7	497.146	527.503	0.920073	303.701	351.269	98.9844	18.6216	295.915	780.2	0.609426	727.838	0.994847	0.297257	0.428686
PI514299	102	10.6662	1.74174	13.5893	1.51213	4.30035	0.472576	3.4067	0.373702	1.26471	0.06639	0.720339	0.046401	0.245408	0.153762	0.042194				101	200.505	23.6532	173	204	225	0	0	100	679.02	109.862	100	668.91	114.522	76841.7	485.7	503.343	526.774	0.918824	308.421	353.42	97.3515	18.1183	290.51	780.2	0.595057	727.628	0.995075	0.295493	0.422449
PI514300	107	10.9681	1.94606	13.7613	1.67636	4.43862	0.516506	3.41289	0.403735	1.30315	0.065584	0.721926	0.049014	0.255117	0.151643	0.042194				106	202.066	16.2066	182.5	205	219	0	0	105	679.829	134.234	106	647.208	110.681	82137.7	485.7	539.011	527.382	0.920082	328.724	375.681	106.487	20.5138	295.549	780.2	0.616164	730.97	0.994153	0.287249	0.415096
PI514301	100	11.1478	2.15038	13.7332	2.06725	4.4199	0.653274	3.43964	0.504412	1.28224	0.080025	0.729451	0.033273	0.258267	0.160657	0.042194				98	203.041	22.0402	175.4	206	226	0	0	97	709.134	146.521	96	686.448	120.223	76466.7	485.7	505.318	526.668	0.919027	308.818	349.115	97.2505	18.4765	300.156	780.2	0.61891	728.94	0.994864	0.30428	0.42681
PI514302	102	11.0141	1.42118	13.4168	0.874074	4.37333	0.284393	3.43585	0.252684	1.27544	0.069368	0.766943	0.045004	0.262286	0.164682	0.042194				102	202.549	23.2181	176.2	208.5	222.9	0	0	100	679.84	123.85	101	664.495	122.043	79878.3	485.7	531.018	525.625	0.918027	328.516	361.102	99.3814	18.7877	299.373	780.2	0.612665	727.828	0.995219	0.309171	0.430229
PI514303	105	11.1845	1.65146	13.38	1.08253	4.43979	0.359681	3.46455	0.285645	1.28392	0.075757	0.782741	0.045448	0.24867	0.152023	0.042194				105	205.638	20.423	186.4	211	226.6	0	0	106	692.708	126.664	106	655.368	121.185	79321.8	485.7	526.975	525.9	0.918416	325.127	358.74	99.5284	18.89	306.771	780.2	0.62819	727.622	0.995191	0.315786	0.441969
PI514304	100	12.009	1.60707	13.8633	0.99375	4.74456	0.45274	3.4797	0.253285	1.36667	0.1273	0.782846	0.035698	0.295338	0.150945	0.042194				100	183.32	35.2274	133.8	195	222	0	0	92	584.391	219.004	101	597	161.257	66329.6	485.7	434.274	526.721	0.920987	271.05	296.685	86.7202	16.8602	275.21	818.7	0.595033	739.079	0.991595	0.240126	0.352037
PI514305	103	11.5226	1.99898	13.8598	1.55019	4.47705	0.519768	3.51939	0.404609	1.27632	0.079082	0.745933	0.050635	0.272614	0.167724	0.042194				101	206.554	15.8849	183	210	224	0	0	104	692.048	139.38	102	693.755	113.741	81435.7	485.7	542.246	526.057	0.918265	332.456	369.867	101.969	19.4667	297.659	794.2	0.606438	728.59	0.994771	0.295804	0.429875
PI514306	96	11.1799	1.99809	13.891	1.61165	4.39728	0.525771	3.46546	0.409223	1.27168	0.071982	0.719859	0.044565	0.272172	0.151599	0.042194				95	201.379	21.754	172.2	206	223	0	0	100	665.72	131.775	98	623.571	96.3956	77525.2	485.7	508.235	526.756	0.919007	311.76	355.641	98.4468	18.4163	296.084	794.2	0.602692	727.662	0.994898	0.295599	0.432924
PI514307	98	11.3041	2.02662	13.8121	1.65147	4.43193	0.511435	3.49273	0.432302	1.2711	0.078006	0.736695	0.031765	0.247541	0.176141	0.042194				97	202.711	23.6273	178	209	222.4	0	0	100	670.72	133.551	98	653.49	132.35	76950.2	485.7	495.364	527.934	0.921632	305.413	352.43	101.666	19.6003	303.753	794.2	0.622593	729.776	0.994601	0.30072	0.43201
PI514308	99	6.93921	1.0916	10.9893	1.20562	3.6742	0.388209	2.62377	0.298907	1.40269	0.094146	0.716948	0.055659	0.221282	0.120357	0.042194				98	216.316	12.6104	203	218	229	0	0	92	464.207	189.656	95	434.411	163.657	74318.6	496.2	477.981	529.359	0.918531	278.779	360.459	96.0527	16.7276	275.918	776.7	0.550647	722.649	0.995333	0.279465	0.429723
PI514309	103	10.9106	2.08042	13.4449	1.6316	4.38588	0.529463	3.39783	0.419927	1.29353	0.072672	0.749622	0.043911	0.249399	0.127719	0.042194				101	205.376	23.8071	181	211	224	0	0	96	683.104	148.686	98	655.857	120.497	75749.3	489.2	483.77	529.497	0.922501	291.399	353.612	102.717	19.6231	308.915	797.7	0.628378	728.596	0.994811	0.308792	0.443363
PI514310	100	7.11181	0.864704	11.193	0.743861	3.72227	0.256375	2.66928	0.18714	1.39736	0.0872	0.712652	0.050153	0.234923	0.128498	0.042194				100	215.9	13.8553	203	218	229	0	0	103	438.699	101.101	103	442.68	94.4056	72395.1	496.2	461.924	529.685	0.919336	270.295	351.252	94.5941	16.5498	271.444	727.6	0.5405	720.917	0.99564	0.281635	0.4259
PI514311	100	11.5331	2.04962	13.8375	1.93353	4.55591	0.629146	3.46381	0.472926	1.31428	0.070892	0.747775	0.051804	0.243982	0.148755	0.042194				98	201.173	23.6508	176.7	207	223.3	0	0	104	695.673	87.7893	104	570.221	91.071	80789.4	482.2	565.963	521.735	0.912465	354.538	352.497	91.2472	17.5049	308.732	797.7	0.625431	726.552	0.995048	0.311527	0.454204
PI514312	98	12.6337	1.87512	14.3883	1.52181	4.78537	0.5081	3.58727	0.380507	1.33438	0.077339	0.760828	0.037268	0.311265	0.180267	0.042194				97	204.526	17.713	183.6	207	224.2	0	0	97	726.021	114.85	98	580.99	106.491	82169.6	482.2	580.16	521.75	0.912461	361.817	356.437	93.4904	18.0216	312.194	808.2	0.643116	729.13	0.994575	0.308531	0.447596
PI514313	99	11.0202	1.81075	13.5291	1.50759	4.42468	0.507853	3.43634	0.401396	1.29755	0.115495	0.74889	0.055258	0.250612	0.133808	0.042194				97	206.577	23.7517	180.2	209	233.4	0	0	98	645.296	138.128	99	560.061	123.005	85194.4	482.2	602.368	521.167	0.91146	377.307	369.68	94.9144	18.1208	311.31	804.7	0.632892	727.234	0.995152	0.317828	0.452984
PI514314	97	10.9496	2.27738	13.1766	1.94354	4.33872	0.625516	3.43194	0.518696	1.26776	0.065679	0.778504	0.061862	0.238414	0.150629	0.042194				96	212.281	16.7462	189.5	217	229	0	0	107	671.981	124.169	104	490.615	110.063	91780.8	482.2	653.77	520.553	0.909866	408.62	399.268	99.5737	18.6176	337.406	783.7	0.675326	724.502	0.995744	0.355218	0.504037
PI514316	100	11.1315	1.8066	13.561	1.56845	4.55473	0.529484	3.36507	0.39175	1.35485	0.087773	0.752614	0.035705	0.249545	0.142077	0.042194				99	177.131	30.0264	143.2	182	210.6	0	0	96	655.469	126.856	97	575.784	161.819	67745.7	482.2	463.841	522.578	0.915917	296.652	291.35	80.6001	16.0235	265.598	832.8	0.566457	735.358	0.993368	0.253097	0.354695
PI514317	98	11.7812	1.74285	14.0606	1.58987	4.60914	0.509679	3.50959	0.391487	1.3144	0.076442	0.743569	0.051697	0.272549	0.159364	0.042194				97	175.227	24.2197	137.2	181	201.4	0	0	103	664.748	182.545	101	634.109	140.952	71380.6	482.2	514.017	521.507	0.910779	315.551	309.588	80.1198	15.4498	236.665	808.2	0.509957	737.422	0.992245	0.213578	0.307514
PI514318	101	11.5366	1.71085	13.7094	1.57215	4.50398	0.50892	3.52488	0.379449	1.27792	0.066663	0.765573	0.050181	0.265911	0.144146	0.042194				101	173.851	40.638	109	186	220	0	0	78	658.346	152.973	98	560.296	211.323	76073.7	482.2	536.332	521.48	0.911859	335.738	330.343	85.5859	16.412	261.124	832.8	0.565509	737.752	0.992527	0.239811	0.34109
PI514319	99	11.4139	1.55616	13.784	1.07585	4.4974	0.349571	3.48591	0.275714	1.29303	0.085693	0.753943	0.048847	0.237827	0.1744	0.042194				99	201.485	30.0745	160.8	206	234	0	0	98	659.98	148.029	98	657.337	136.556	87752.1	485.7	621.048	521.807	0.910811	382.388	387.617	97.7207	18.02	281.288	783.7	0.572249	727.342	0.994956	0.283506	0.407173
PI514320	96	11.5875	1.87073	13.8319	1.60359	4.62826	0.53348	3.42825	0.403454	1.35059	0.069737	0.753265	0.029212	0.246304	0.148039	0.042194				95	170.968	27.2847	133	173	205.2	0	0	98	631.806	166.886	98	620.99	126.677	62654.5	485.7	435.783	524.351	0.916812	267.577	273.25	77.1417	15.8923	228.183	808.2	0.499428	740.259	0.991301	0.201887	0.282212
PI514321	96	11.3047	1.73234	13.8787	1.16919	4.66764	0.404123	3.381	0.275033	1.3824	0.083307	0.734815	0.031398	0.242026	0.151596	0.042194				96	192.531	26.0344	165.5	188	230.5	0	0	92	688.304	334.685	91	528.78	269.597	79988.7	482.2	564.532	522.311	0.913917	351.607	344.576	93.365	18.7198	271.984	808.2	0.572823	733.688	0.993307	0.25458	0.369061
PI514322	103	11.4045	2.01003	13.8861	1.66924	4.62778	0.547788	3.43946	0.431739	1.34778	0.081361	0.735606	0.047231	0.251709	0.14652	0.042194				101	181.842	27.3235	146	187	210	0	0	91	706.769	202.784	92	690.88	179.072	71624	485.7	494.761	524.603	0.916068	301.669	318.219	87.2455	17.1424	249.818	808.2	0.53342	736.434	0.992537	0.227791	0.327641
PI514323	79	13.7689	3.21342	14.7031	2.75127	4.42137	0.747044	4.11489	0.757077	1.1057	0.23621	0.785297	0.116644	0.227721	0.145096	0.042194				76	119.342	20.3932	97.5	117.5	148.5	0	0	95	819.474	356.654	99	682.101	273.461	8644.52	559.3	42.8954	554.405	0.956522	23.1394	39.8595	20.8491	5.27584	202.961	888.8	0.576656	782.164	0.970279	0.104068	0.143121
PI514324	99	12.5769	2.37789	14.3168	1.77749	4.35711	0.541216	4.04063	0.508299	1.08578	0.092536	0.762083	0.036556	0.266143	0.149871	0.042194				98	181.847	29.4483	138.7	194	208	0	0	93	739.376	237.803	93	713.419	180.598	78739.4	482.2	547.222	522.659	0.913282	340.244	346.676	91.0712	17.3596	266.641	808.2	0.565497	736.042	0.992404	0.239412	0.352197
PI514325	100	7.87636	1.04257	11.4946	0.725716	4.03737	0.242453	2.73963	0.224509	1.47833	0.082712	0.746499	0.039663	0.239741	0.137509	0.042194				99	216.364	19.5784	195.2	220	235.4	0	0	94	501.798	161.641	97	489.196	133.722	72686.4	485.7	502.702	522.967	0.911623	307.507	329.899	81.8712	14.4647	270.086	783.7	0.541142	723.481	0.995396	0.275947	0.414718
PI514326	100	11.2183	1.58984	13.7316	1.41516	4.48921	0.476891	3.43753	0.367488	1.30771	0.061563	0.741375	0.047825	0.28676	0.159536	0.042194	0.1327	0.00923093	21	99	177.414	27.6007	138	186	202.2	0	0	101	655.545	153.766	98	597.765	158.106	73517.4	482.2	547.727	519.328	0.906353	335.062	314.732	76.9342	14.8785	228.483	804.7	0.488008	735.936	0.992584	0.209591	0.299936
PI514332	99	11.1763	2.38457	13.4496	2.1705	4.36443	0.680166	3.44408	0.587642	1.29531	0.258859	0.756577	0.059211	0.274323	0.152702	0.042194				95	205.789	24.0659	178.4	213	226.6	0	0	103	646.223	178.497	103	644.796	135.889	85111	485.7	577.729	524.484	0.915972	356.237	382.168	102.514	19.3528	307.424	783.7	0.621927	727.142	0.99523	0.315632	0.444421
PI514333	97	14.2315	2.57182	15.3811	1.92008	4.96537	0.638648	4.01439	0.48329	1.23597	0.081091	0.747275	0.042797	0.246482	0.161164	0.042194				96	183.771	28.7558	147.5	186	220	0	0	93	805.753	227.369	94	762.202	227.394	73278.4	482.2	512.909	522.07	0.914087	323.043	314.828	85.5119	16.9444	266.092	832.8	0.573956	738.161	0.992338	0.245236	0.339045
PI514334	102	15.157	2.67621	15.3907	2.14019	4.86244	0.676697	4.21151	0.605573	1.16096	0.077704	0.789278	0.036833	0.312646	0.159785	0.042194				100	228.78	15.2763	211.9	231	243.1	0	0	96	893.406	189.002	95	810.232	162.417	122665	468.2	1010.54	509.367	0.890461	646.135	470.356	97.4062	18.1332	318.695	829.2	0.641995	725.911	0.996452	0.355263	0.468436
PI514335	103	12.2252	1.23196	14.4257	0.736619	4.73188	0.228209	3.54891	0.204438	1.33584	0.069673	0.737431	0.04001	0.303244	0.175391	0.042194				103	201.243	19.5606	179	201	226	0	0	100	777.4	133.536	100	731.06	134.434	78898.5	482.2	572.089	520.273	0.909428	354.962	339.022	85.7681	16.4044	277.196	780.2	0.564754	728.324	0.994857	0.279419	0.395237
PI514336	99	13.5543	1.31106	14.7661	0.794735	4.88639	0.23506	3.84113	0.224267	1.27426	0.060289	0.780944	0.04279	0.263665	0.155324	0.042194				99	210.374	20.0802	181.8	215	231.2	0	0	96	741.469	194.982	95	727.179	183.497	83021.9	482.2	582.195	521.611	0.91252	365.608	360.648	94.0288	17.9961	298.7	804.7	0.607185	727.958	0.995133	0.306146	0.427475
PI514337	101	13.7467	1.79515	14.9914	0.982541	4.9209	0.329673	3.83223	0.270245	1.28611	0.066618	0.766587	0.039268	0.263885	0.149793	0.042194				101	216.079	16.7444	196	220	234	0	0	100	797.59	139.879	101	693.149	129.355	86469.8	482.2	603.859	521.506	0.912721	381.416	375.055	97.924	18.6114	328.573	780.2	0.658072	725.245	0.995824	0.350027	0.480322
PI514338	97	12.243	1.48187	14.1265	0.849534	4.61048	0.272028	3.65342	0.263949	1.26495	0.068772	0.768583	0.032653	0.278721	0.147291	0.042194				97	205.041	18.0923	179.2	211	223.4	0	0	95	747.074	110.503	95	579.684	118.944	90733.9	482.2	672.563	518.105	0.905715	421.56	382.63	93.0389	17.2985	305.106	783.7	0.624211	728.237	0.994579	0.300029	0.441047
PI514339	99	12.2517	1.43603	14.0659	0.886804	4.79526	0.308972	3.50335	0.265585	1.37227	0.082778	0.776316	0.035098	0.268114	0.164661	0.042194				99	204.414	24.1395	173.8	211	230	0	0	93	730.591	149.412	95	684.168	105.937	83385.5	471.7	620.195	516.463	0.905445	398.317	342.405	83.471	16.0016	295.984	832.8	0.601786	728.173	0.995795	0.318322	0.424136
PI514340	105	12.2076	1.40225	13.9568	0.834594	4.63025	0.311747	3.60142	0.251457	1.28864	0.084209	0.785452	0.023372	0.290729	0.161661	0.042194				105	209.59	21.3441	188	215	230.2	0	0	101	746.614	193.021	103	701.029	124.7	85661.5	471.7	619.819	518.667	0.90797	394.519	362.547	89.7561	16.9365	304.697	804.7	0.610856	725.906	0.995855	0.325209	0.445206
PI514341	97	9.81665	1.55821	12.756	1.36315	4.33519	0.461537	3.11259	0.352542	1.39922	0.099922	0.752138	0.049559	0.315829	0.164222	0.042194				96	213.917	21.9241	186	219	236	0	0	96	558.938	111.338	96	553.99	99.8444	80160.2	482.2	581.42	518.728	0.90589	364.639	347.032	81.7848	14.2948	288.12	741.6	0.575012	722.362	0.995778	0.303703	0.438558
PI514342	101	9.81364	2.09248	12.5739	1.91879	4.2686	0.641504	3.13055	0.488268	1.36568	0.097247	0.764803	0.029444	0.250045	0.161606	0.042194				99	215.485	18.9642	193.6	219	235.2	0	0	95	579.853	136.676	99	527.091	128.329	79866.5	482.2	567.44	520.189	0.909132	356.715	347.737	85.4709	15.6809	291.278	804.7	0.587469	726.14	0.995248	0.295513	0.43375
PI514343	98	8.58157	1.06246	11.8733	0.720757	3.9504	0.214529	2.9576	0.227605	1.33972	0.074523	0.763016	0.039583	0.231564	0.138494	0.042194				97	176.639	13.8753	157.6	181	191	0	0	102	519.559	85.0349	108	396.731	92.7116	54035.4	485.7	371.64	524.444	0.915848	227.99	239.797	65.9169	12.4535	213.081	783.7	0.458197	735.066	0.991637	0.183048	0.282567
PI514344	106	12.9828	2.22307	14.3412	1.52363	4.81493	0.495315	3.68613	0.43215	1.31167	0.081164	0.784444	0.033244	0.269124	0.171674	0.042194				105	210.448	15.9597	192	211	229.6	0	0	100	790.47	145.216	99	788.98	152.414	84543.9	482.2	589.429	521.31	0.912656	374.149	365.79	95.4439	18.0939	310.57	804.7	0.621397	726.502	0.995884	0.333524	0.448642
PI514345	100	12.7995	1.51815	14.5956	0.880914	4.85172	0.326934	3.6267	0.255234	1.34018	0.075028	0.753234	0.039181	0.306858	0.177331	0.042194				100	218.49	12.247	198.8	220	233.1	0	0	101	772.238	194.435	101	763.119	183.601	86318.6	482.2	599.576	521.617	0.912757	379.298	376.048	97.7546	18.2816	322.489	783.7	0.640517	724.813	0.996028	0.347446	0.472952
PI514346	101	13.4315	1.38796	14.916	0.782136	4.93141	0.300337	3.80371	0.253502	1.29994	0.088095	0.757504	0.035361	0.297759	0.167624	0.042194				101	207.851	14.7515	193	211	225	0	0	99	795.768	175.789	100	758.93	129.435	83400.7	482.2	615.729	518.676	0.906102	382.811	356.072	85.9483	15.9686	260.846	790.7	0.538405	729.111	0.994559	0.260006	0.369353
PI514347	101	13.3354	1.92377	14.2422	1.43532	4.75828	0.489294	3.71334	0.377094	1.2859	0.077847	0.817215	0.026047	0.26457	0.125533	0.042194				100	198.24	26.2552	161.4	204	223	0	0	99	701.424	141.536	106	673.906	123.29	86437.3	471.7	642.544	516.887	0.904672	408.877	359.601	86.2993	16.0509	264.632	794.2	0.545415	729.091	0.994839	0.269257	0.374482
PI514348	100	13.4895	1.52408	14.3071	0.891438	4.75133	0.305163	3.78285	0.235934	1.25773	0.069038	0.826364	0.02117	0.248164	0.136983	0.042194				100	191.27	23.012	161.9	195.5	216.2	0	0	104	680.231	130.95	103	565.864	124.581	77187	471.7	609.55	513.173	0.89854	387.978	304.736	70.3309	13.6938	245.453	818.7	0.522158	733.348	0.993846	0.242813	0.33089
PI514349	97	14.4588	1.60805	14.8948	0.863194	4.89732	0.289953	3.96448	0.270258	1.23854	0.079942	0.816847	0.022527	0.242216	0.140472	0.042194				97	201.814	29.1284	170	209	228.8	0	0	97	736.134	111.487	96	734.719	109.598	96056.7	471.7	720.152	516.365	0.903104	456.845	399.791	93.5436	17.2792	288.755	790.7	0.581107	725.002	0.995756	0.307254	0.423707
PI514350	100	14.595	1.78466	14.9245	0.999012	4.92454	0.36557	3.96956	0.261336	1.24174	0.069871	0.820857	0.019276	0.255068	0.143197	0.042194				100	206.82	25.396	176.8	213	233.1	0	0	98	659.449	119.223	98	635.704	124.767	93939.7	482.2	685.202	518.804	0.90745	431.613	398.83	98.3147	18.4549	308.552	794.2	0.624534	726.448	0.995237	0.316267	0.451292
PI514350	100	14.595	1.78466	14.9245	0.999012	4.92454	0.36557	3.96956	0.261336	1.24174	0.069871	0.820857	0.019276	0.255068	0.143197	0.042194				100	206.82	25.396	176.8	213	233.1	0	0	98	659.449	119.223	98	635.704	124.767	93939.7	482.2	685.202	518.804	0.90745	431.613	398.83	98.3147	18.4549	308.552	794.2	0.624534	726.448	0.995237	0.316267	0.451292
PI514350	100	14.595	1.78466	14.9245	0.999012	4.92454	0.36557	3.96956	0.261336	1.24174	0.069871	0.820857	0.019276	0.255068	0.143197	0.042194				100	206.82	25.396	176.8	213	233.1	0	0	98	659.449	119.223	98	635.704	124.767	93939.7	482.2	685.202	518.804	0.90745	431.613	398.83	98.3147	18.4549	308.552	794.2	0.624534	726.448	0.995237	0.316267	0.451292
PI514350	100	14.595	1.78466	14.9245	0.999012	4.92454	0.36557	3.96956	0.261336	1.24174	0.069871	0.820857	0.019276	0.255068	0.143197	0.042194				100	206.82	25.396	176.8	213	233.1	0	0	98	659.449	119.223	98	635.704	124.767	93939.7	482.2	685.202	518.804	0.90745	431.613	398.83	98.3147	18.4549	308.552	794.2	0.624534	726.448	0.995237	0.316267	0.451292
PI514351	95	13.8942	1.36469	14.5486	0.794226	4.79364	0.262264	3.88799	0.221264	1.23482	0.066814	0.823413	0.017635	0.260333	0.154859	0.042194				95	190.737	29.6114	160	199	221.6	0	0	109	796.972	195.279	109	780.853	183.401	87023.7	482.2	652.398	517.413	0.903709	407.053	367.387	86.3845	16.0313	253.353	790.7	0.526105	731.481	0.993811	0.243384	0.349463
PI514351	95	13.8942	1.36469	14.5486	0.794226	4.79364	0.262264	3.88799	0.221264	1.23482	0.066814	0.823413	0.017635	0.260333	0.154859	0.042194				95	190.737	29.6114	160	199	221.6	0	0	109	796.972	195.279	109	780.853	183.401	87023.7	482.2	652.398	517.413	0.903709	407.053	367.387	86.3845	16.0313	253.353	790.7	0.526105	731.481	0.993811	0.243384	0.349463
PI514351	95	13.8942	1.36469	14.5486	0.794226	4.79364	0.262264	3.88799	0.221264	1.23482	0.066814	0.823413	0.017635	0.260333	0.154859	0.042194				95	190.737	29.6114	160	199	221.6	0	0	109	796.972	195.279	109	780.853	183.401	87023.7	482.2	652.398	517.413	0.903709	407.053	367.387	86.3845	16.0313	253.353	790.7	0.526105	731.481	0.993811	0.243384	0.349463
PI514351	95	13.8942	1.36469	14.5486	0.794226	4.79364	0.262264	3.88799	0.221264	1.23482	0.066814	0.823413	0.017635	0.260333	0.154859	0.042194				95	190.737	29.6114	160	199	221.6	0	0	109	796.972	195.279	109	780.853	183.401	87023.7	482.2	652.398	517.413	0.903709	407.053	367.387	86.3845	16.0313	253.353	790.7	0.526105	731.481	0.993811	0.243384	0.349463
PI514352	101	13.9632	1.77872	14.597	0.956681	4.86071	0.293903	3.84005	0.300742	1.26926	0.070192	0.820404	0.018835	0.266929	0.143743	0.042194				101	198.614	28.1759	157	205	229	0	0	105	737.114	111.024	105	701.41	109.047	87397.1	482.2	642.819	518.559	0.906646	402.898	370.642	90.6218	16.9565	286.433	769.6	0.583753	726.853	0.995019	0.292222	0.413258
PI514352	101	13.9632	1.77872	14.597	0.956681	4.86071	0.293903	3.84005	0.300742	1.26926	0.070192	0.820404	0.018835	0.266929	0.143743	0.042194				101	198.614	28.1759	157	205	229	0	0	105	737.114	111.024	105	701.41	109.047	87397.1	482.2	642.819	518.559	0.906646	402.898	370.642	90.6218	16.9565	286.433	769.6	0.583753	726.853	0.995019	0.292222	0.413258
PI514352	101	13.9632	1.77872	14.597	0.956681	4.86071	0.293903	3.84005	0.300742	1.26926	0.070192	0.820404	0.018835	0.266929	0.143743	0.042194				101	198.614	28.1759	157	205	229	0	0	105	737.114	111.024	105	701.41	109.047	87397.1	482.2	642.819	518.559	0.906646	402.898	370.642	90.6218	16.9565	286.433	769.6	0.583753	726.853	0.995019	0.292222	0.413258
PI514352	101	13.9632	1.77872	14.597	0.956681	4.86071	0.293903	3.84005	0.300742	1.26926	0.070192	0.820404	0.018835	0.266929	0.143743	0.042194				101	198.614	28.1759	157	205	229	0	0	105	737.114	111.024	105	701.41	109.047	87397.1	482.2	642.819	518.559	0.906646	402.898	370.642	90.6218	16.9565	286.433	769.6	0.583753	726.853	0.995019	0.292222	0.413258
PI514353	95	13.4396	2.21727	14.2777	1.65718	4.83467	0.54541	3.69139	0.468724	1.31308	0.105443	0.817353	0.019618	0.237129	0.130732	0.042194				94	194.383	28.7896	153.6	200.5	224.4	0	0	106	730.302	121.888	106	706.236	114.833	85007.3	482.2	613.309	519.29	0.908615	387.899	361.901	90.576	16.9156	285.183	790.7	0.585132	728.582	0.994719	0.286299	0.406392
PI514353	95	13.4396	2.21727	14.2777	1.65718	4.83467	0.54541	3.69139	0.468724	1.31308	0.105443	0.817353	0.019618	0.237129	0.130732	0.042194				94	194.383	28.7896	153.6	200.5	224.4	0	0	106	730.302	121.888	106	706.236	114.833	85007.3	482.2	613.309	519.29	0.908615	387.899	361.901	90.576	16.9156	285.183	790.7	0.585132	728.582	0.994719	0.286299	0.406392
PI514353	95	13.4396	2.21727	14.2777	1.65718	4.83467	0.54541	3.69139	0.468724	1.31308	0.105443	0.817353	0.019618	0.237129	0.130732	0.042194				94	194.383	28.7896	153.6	200.5	224.4	0	0	106	730.302	121.888	106	706.236	114.833	85007.3	482.2	613.309	519.29	0.908615	387.899	361.901	90.576	16.9156	285.183	790.7	0.585132	728.582	0.994719	0.286299	0.406392
PI514353	95	13.4396	2.21727	14.2777	1.65718	4.83467	0.54541	3.69139	0.468724	1.31308	0.105443	0.817353	0.019618	0.237129	0.130732	0.042194				94	194.383	28.7896	153.6	200.5	224.4	0	0	106	730.302	121.888	106	706.236	114.833	85007.3	482.2	613.309	519.29	0.908615	387.899	361.901	90.576	16.9156	285.183	790.7	0.585132	728.582	0.994719	0.286299	0.406392
PI514354	98	14.4149	1.51681	14.9258	0.838504	5.03704	0.30891	3.88197	0.241984	1.29976	0.073006	0.811274	0.019689	0.255006	0.153762	0.042194				98	215.5	22.3603	195.1	219	237.3	0	0	102	786.657	224.471	101	683.158	206.285	100585	471.7	768.533	515.188	0.900935	486.845	413.691	94.5864	17.4349	318.334	794.2	0.638597	725.557	0.995773	0.337561	0.468339
PI514355	103	13.7655	1.5264	14.4775	0.851475	4.8226	0.305882	3.84001	0.243042	1.2583	0.076811	0.822942	0.017463	0.247966	0.131905	0.042194				103	200.214	24.5539	172.2	205	222	0	0	95	711.263	204.469	95	609.516	184.653	77034.5	482.2	558.727	519.86	0.909531	350.014	327.425	83.6351	16.2931	275.233	794.2	0.574667	731.06	0.993956	0.267516	0.380882
PI514356	102	13.7672	2.04106	14.4761	1.56974	4.85426	0.5325	3.78709	0.421963	1.28252	0.087701	0.817531	0.021044	0.248503	0.148257	0.042194				101	212.931	14.3974	194	214	230	0	0	103	728.767	135.236	103	710.117	134.562	89105.5	482.2	647.301	519.199	0.908341	407.571	378.609	94.5501	18.0114	294.829	769.6	0.599216	726.661	0.995137	0.301812	0.427756
PI514360	97	13.2665	1.64249	14.2928	0.934905	4.88262	0.28327	3.66815	0.281798	1.33412	0.059215	0.813143	0.015203	0.249818	0.143558	0.042194				97	178.773	33.7727	130.6	188	213	0	0	92	713.533	266.586	96	688.146	240.134	71382.4	482.2	494.047	524.231	0.916456	304.369	312.697	87.3691	17.4144	235.742	794.2	0.502809	735.531	0.992658	0.21832	0.307771
PI514361	97	9.95272	1.00971	12.3673	0.640072	4.28025	0.216746	3.14556	0.196941	1.36337	0.06775	0.815842	0.016087	0.236456	0.139576	0.042194	0.0805714	0.00802123	22	97	223.175	15.7487	209	226	238.4	0	0	87	525.782	79.5119	88	513.148	78.5462	83436.8	485.7	586.247	521.658	0.909125	359.473	376.456	90.1899	15.4933	278.201	738.1	0.552811	719.133	0.996047	0.30038	0.439036
PI514362	98	13.3079	1.59919	14.2778	0.896336	4.84117	0.284244	3.72641	0.249755	1.30098	0.054749	0.817587	0.018045	0.258746	0.14341	0.042194	0.12065	0.0114249	21	98	185.99	22.9843	151.5	190	208.3	0	0	96	692.229	185.224	101	632.861	129.363	80532.3	482.2	582.719	521.204	0.909966	357.032	349.551	89.363	16.8982	243.498	787.2	0.510675	732.563	0.99346	0.231948	0.329323
PI514363	101	14.154	1.51659	14.7084	0.860522	4.91046	0.282252	3.84444	0.228999	1.27914	0.064841	0.820354	0.020466	0.255147	0.145363	0.042194	0.1442	0.00970876	21	101	212.307	21.6609	184	217	234	0	0	103	754.583	150.248	103	731.913	138.964	100011	471.7	758.116	515.883	0.902062	479.463	413.673	96.2626	17.5905	306.186	759.1	0.610657	723.61	0.996041	0.332008	0.45242
PI514364	102	12.9789	1.54334	14.1226	0.879226	4.82601	0.313966	3.63874	0.248835	1.32855	0.072731	0.815264	0.017695	0.265854	0.136861	0.042194	0.116671	0.00818693	22	102	179.255	30.0451	140	187	209.8	0	0	100	645.54	152.902	101	623.653	122.865	73350.5	485.7	516.562	523.236	0.913759	315.993	321.98	86.5022	16.6604	235.742	787.2	0.495346	732.65	0.99333	0.222995	0.318345
PI514366	97	13.1379	1.48524	14.1661	0.841607	4.71928	0.346224	3.7353	0.238926	1.26617	0.095994	0.82048	0.022103	0.243534	0.130358	0.042194	0.13095	0.0102834	21	97	208.608	23.6826	171.6	215	232	0	0
PI514367	100	16.0963	2.02167	15.7278	1.12677	4.88958	0.356441	4.50755	0.300943	1.0857	0.056505	0.815733	0.026838	0.276408	0.157972	0.042194	0.17775	0.017649	21	100	197.17	15.4567	176.6	199	216.1	0	0
PI514368	99	14.4956	1.23275	14.8953	0.708205	4.94707	0.234233	3.93797	0.223034	1.25896	0.072697	0.820158	0.019984	0.25785	0.154175	0.042194	0.15095	0.0118595	21	99	208.525	19.2398	178.8	212	231.2	0	0
PI514371	98	14.1251	1.57961	14.7307	0.888864	4.95784	0.308431	3.84396	0.252361	1.29197	0.069953	0.815992	0.019091	0.244404	0.139377	0.042194	0.13965	0.010669	21	98	206.724	22.8219	189.1	209	228	0	0
PI514372	98	13.8105	1.52764	14.5428	0.837013	4.8646	0.30343	3.84674	0.269983	1.26842	0.090548	0.818343	0.018807	0.242995	0.13516	0.042194	0.1419	0.00988383	21	98	205.276	19.6945	183	208.5	226	0	0	97	731.247	160.917	98	710.776	149.167	92812	471.7	679.603	517.94	0.906564	432.233	390.012	95.3954	17.8801	291.243	811.7	0.592483	728.619	0.995286	0.303748	0.413381
PI514373	100	12.9826	2.25335	13.9548	1.62444	4.41008	0.513032	3.89386	0.464909	1.13701	0.067945	0.826591	0.025125	0.272302	0.152601	0.042194	0.14485	0.0142136	21	99	190.778	31.127	159	199	222.2	0	0	94	687.16	231.008	98	615.296	197.494	80907.6	482.2	606.513	518.07	0.904224	374.065	344.996	81.2633	15.1492	244.856	787.2	0.514367	733.075	0.993418	0.230895	0.334194
PI514374																												105	642.371	147.327	102	644.137	111.789	72061.5	485.7	488.79	523.666	0.916509	307.944	317.1	86.3845	17.0796	280.323	787.2	0.568391	727.368	0.995221	0.288179	0.407425
PI514375	100	12.1448	1.27098	13.5729	0.705788	4.5825	0.242727	3.56169	0.245408	1.29051	0.08212	0.826319	0.023295	0.227376	0.131128	0.042194	0.1135	0.00778781	21	100	195.87	24.6833	163	200	223.1	0	0	104	612.212	122.926	102	562.48	103.761	84550.9	471.7	658.946	513.747	0.898502	418.451	341.373	76.6805	14.1699	251.804	808.2	0.523462	730.386	0.994577	0.255266	0.350058
PI514376	100	11.0634	1.0099	13.0686	0.655041	4.50378	0.233141	3.36257	0.206778	1.34221	0.075019	0.812821	0.019319	0.252087	0.164446	0.042194	0.10115	0.00753177	21	100	215.92	23.4403	196.8	220.5	237	0	0	100	564.73	134.186	100	577.07	138.216	77727.7	485.7	535.224	523.708	0.913018	326.663	352.096	90.1212	16.0062	268.675	776.7	0.543693	726.061	0.99498	0.269762	0.396409
PI514377	99	13.9557	1.6498	14.6619	0.935548	4.94836	0.332805	3.81152	0.255397	1.30046	0.074779	0.813542	0.024041	0.238059	0.136289	0.042194	0.1368	0.0090587	21	99	203.889	25.4758	176.2	207	230.2	0	0	101	729.337	124.852	100	725.25	142.738	95497.8	482.2	700.147	517.985	0.905952	443.43	403.513	97.4757	18.0923	284.636	776.7	0.571671	725.199	0.995765	0.303242	0.416717
PI514378	98	14.4709	1.96365	14.907	1.21725	5.01262	0.435049	3.88547	0.302094	1.29476	0.113338	0.816928	0.028745	0.274057	0.198445	0.042194	0.14205	0.00918953	21	99	190.253	23.8825	157.8	194	219.2	0	0	100	694.37	165.164	98	660.418	186.016	82305.4	471.7	605.593	518.316	0.90752	383.384	343.43	86.3868	16.8427	262.127	801.2	0.547953	732.298	0.994115	0.260646	0.355288
PI514379	100	9.62516	1.18509	12.0976	0.773734	4.09064	0.242347	3.10925	0.229819	1.31848	0.063422	0.823505	0.016095	0.291601	0.17471	0.042194	0.08315	0.00698051	21	100	188.52	14.3143	167.9	191	204	0	0	102	497.108	122.534	105	499.419	63.2302	64808	485.7	462.334	522.416	0.911342	280.858	286.02	73.8043	13.6289	203.388	752.1	0.423072	729.844	0.993791	0.195528	0.281671
PI514380	97	13.01	1.4212	14.1402	0.799637	4.76364	0.264043	3.66772	0.238833	1.30186	0.076117	0.815513	0.023165	0.251618	0.119509	0.042194	0.13065	0.00974307	21	97	211.237	22.109	186.6	217	229.4	0	0	102	668.275	142.204	104	542.933	146.983	98419.1	471.7	754.491	514.408	0.89968	480.729	402.961	90.2387	16.4397	302.7	787.2	0.604372	723.573	0.996137	0.328744	0.4554
PI514381	98	13.2603	1.55106	14.1712	0.853871	4.67023	0.294178	3.79169	0.236862	1.23257	0.047176	0.827334	0.016426	0.233591	0.144918	0.042194	0.1322	0.0123758	21	98	216.245	18.0115	203	218	230.3	0	0	95	709.074	158.719	94	692.117	144.766	85523.4	482.2	601.217	521.546	0.911639	375.745	373.756	95.9212	17.8259	295.947	762.6	0.599047	725.995	0.995243	0.303891	0.433098
PI514382	101	9.03879	2.1481	11.6287	1.55163	3.92239	0.503272	3.05564	0.442986	1.29177	0.085913	0.824397	0.017124	0.215225	0.115113	0.042194	0.1355	0.0157686	21	100	218.07	14.7205	200	219	235	0	0	99	702.162	140.954	100	667.08	160.476	86480.9	471.7	659.016	515.191	0.901976	419.953	352.848	82.3678	15.6484	274.282	787.2	0.555037	726.562	0.995688	0.293249	0.396611
PI514383	98	11.7312	2.68213	13.2592	1.85231	4.42948	0.584812	3.50331	0.550755	1.27243	0.10021	0.822032	0.018149	0.225154	0.138522	0.042194	0.125158	0.00951045	20	97	213.072	17.1897	191.6	217	232.4	0	0	102	642.118	151.301	100	655.52	169.527	84720.5	482.2	647.621	516.352	0.901867	404.248	351.416	82.2319	15.4607	234.156	787.2	0.489596	730.506	0.994006	0.230139	0.321121
PI514387	99	13.0648	1.52028	14.0889	0.845371	4.64885	0.281335	3.75281	0.27618	1.24249	0.081276	0.824873	0.027019	0.250893	0.141509	0.042194	0.135789	0.0113396	20	99	203.939	19.5212	185	206	225	0	0	97	687.361	136.812	97	567.093	110.455	86225.7	471.7	677.902	514.506	0.897926	422.343	352.099	78.6031	14.7943	242.941	790.7	0.513197	731.684	0.993325	0.227969	0.335853
PI514388	94	7.55761	1.04111	10.7757	0.757206	3.7795	0.269748	2.72414	0.201423	1.38907	0.061888	0.81409	0.016829	0.186776	0.10886	0.042194	0.145579	0.0109895	20	94	214.17	13.211	201.3	215.5	227	0	0	100	709.54	195.589	100	667.62	192.88	86238.5	482.2	617.293	520.723	0.909436	382.749	376.427	93.5901	17.3711	287.685	766.1	0.588469	728.14	0.99459	0.284256	0.414479
PI514390	100	11.6637	1.74818	13.2959	1.03463	4.46591	0.327798	3.53658	0.304283	1.2654	0.056311	0.824484	0.018023	0.21564	0.125445	0.042194	0.12745	0.0144619	21	100	210.62	21.0501	194.4	215	230.1	0	0	100	634.39	200.282	102	603.912	197.934	76496.5	482.2	530.364	522.739	0.914891	332.984	332.152	90.083	17.7983	277.779	790.7	0.580516	732.224	0.99379	0.266919	0.382552
PI514391	99	13.186	1.59672	14.1742	0.895188	4.69336	0.277926	3.77596	0.285135	1.24614	0.067115	0.822229	0.026849	0.2506	0.131016	0.042194	0.1257	0.00932255	21	99	205.606	19.7906	179.8	208	227.2	0	0	99	659.616	131.076	101	648.634	133.572	86625.8	485.7	602.842	522.155	0.912794	376.83	380.823	98.3863	18.7937	288.703	766.1	0.581132	725.893	0.995469	0.300484	0.422955
PI514392	98	12.6671	1.89507	13.8577	1.48628	4.67185	0.500394	3.61997	0.414831	1.2961	0.074826	0.819237	0.017131	0.248893	0.142379	0.042194	0.126263	0.00932931	20	97	210.144	18.1797	183.6	214	228	0	0	100	690.77	154.857	101	578.663	139.728	84805.3	485.7	585.902	523.862	0.913929	357.493	381.341	99.4846	18.4499	300.282	776.7	0.610989	727.34	0.994909	0.302047	0.436584
PI514393	103	13.02	2.43029	14.0714	1.77417	4.77013	0.650622	3.6585	0.428228	1.30295	0.092947	0.816063	0.025183	0.223221	0.123914	0.042194	0.1075	0.0145551	21	102	191.814	31.0973	148	202.5	223.9	0	0	98	629.643	133.4	97	625.32	102.624	86715.6	485.7	613.209	521.424	0.910723	380.188	381.474	95.7604	17.8061	289.172	748.6	0.579638	724.269	0.995652	0.303806	0.43099
PI514394	98	14.2945	1.74305	14.8037	0.927802	4.90655	0.302644	3.92944	0.289386	1.25122	0.06197	0.816983	0.020901	0.251526	0.148494	0.042194	0.0538947	0.0047561	20	98	201.602	21.4013	170.4	205	225.3	0	0	89	445.562	132.272	91	434.846	119.832	62831.9	496.2	394.037	531.519	0.921774	227.557	307.604	86.0253	15.2946	269.415	741.6	0.544674	720.232	0.995251	0.277178	0.424638
PI514395	95	13.4629	2.3421	14.2415	1.70375	4.74272	0.530242	3.76735	0.495713	1.26361	0.078363	0.822822	0.021554	0.233149	0.128262	0.042194	0.132	0.00932738	21	94	185.426	17.8057	166.3	188	206.7	0	0	103	695.592	133.678	103	676.524	126.577	87323.4	482.2	625.105	519.877	0.909286	394.142	375.201	93.9592	17.5592	288.825	776.7	0.58375	727.188	0.995267	0.298505	0.416885
PI514396	99	13.0369	1.98586	14.1391	1.06397	4.747	0.343389	3.70329	0.341109	1.28674	0.086217	0.814977	0.023709	0.253885	0.144472	0.042194	0.1109	0.00947048	21	99	189.222	15.9889	168.8	189	207	0	0	100	617.94	145.005	100	599.82	129.763	85039.4	485.7	583.634	523.76	0.913548	357.677	384.284	98.964	18.0301	287.612	783.7	0.578954	724.408	0.995398	0.296607	0.431191
PI514397	99	13.4225	2.20525	14.3856	1.26378	4.95891	0.410652	3.65021	0.32272	1.36078	0.066329	0.810239	0.018702	0.238602	0.13479	0.042194	0.08135	0.00935027	21	99	206.505	22.2607	176.6	213	228	0	0	111	468.919	107.109	112	460.652	101.981	72581.8	485.7	490.551	524.907	0.914008	296.797	335.97	85.4022	15.0628	275.588	738.1	0.549598	721.918	0.995775	0.290222	0.423379
PI514398	101	8.82094	1.60837	11.4998	1.32778	3.89702	0.45208	3.03867	0.368978	1.28743	0.081524	0.826882	0.018979	0.19265	0.124907	0.042194				101	194.564	43.7041	119	216	231	0	0	80	461.4	87.425	97	409.01	143.06	76345	485.7	529.128	522.585	0.909889	322.57	349.858	83.6849	14.1237	267.756	783.7	0.54806	725.929	0.994668	0.26602	0.395658
PI514399	97	11.7826	2.34214	13.2659	1.70718	4.40529	0.546934	3.54368	0.481407	1.24652	0.072747	0.827135	0.016738	0.235717	0.13346	0.042194				96	211.094	21.2777	186	218.5	231.5	0	0	97	632.031	127.984	97	616.876	115.887	81894.2	489.2	540.061	526.928	0.918063	326.662	379.573	103.124	19.0037	300.955	783.7	0.604976	724.611	0.995545	0.31417	0.446169
PI514400	100	13.6172	1.64742	14.467	0.928994	4.84076	0.283098	3.79883	0.291613	1.27783	0.070308	0.815105	0.022468	0.229476	0.137425	0.042194				100	205.93	15.5051	185.9	207	226	0	0	102	689.588	137.459	101	704.812	106.323	83015.2	485.7	558.683	525.413	0.916965	341.88	376.417	101.768	19.4407	261.621	808.2	0.537663	730.818	0.994771	0.265401	0.364212
PI514401	96	13.2227	1.54031	14.2475	0.841688	4.79504	0.308421	3.71757	0.245413	1.29224	0.076344	0.816084	0.018588	0.238989	0.135005	0.042194				96	206.135	18.3416	178	209	226	0	0	99	667.909	114.454	100	666.91	99.2962	87813	485.7	611.006	522.648	0.912949	378.394	389.014	100.486	19.0098	263.219	808.2	0.536021	728.767	0.995114	0.270803	0.373427
PI514403	101	12.5503	2.02088	13.8123	1.49257	4.70543	0.513837	3.56041	0.382667	1.32398	0.062911	0.817587	0.019976	0.214337	0.118874	0.042194	0.1244	0.00975397	21	100	213.12	18.617	183.7	217.5	231	0	0	98	671.806	152.462	100	657.02	111.714	92799.7	482.2	680.991	518.442	0.905817	426.418	396.871	94.8028	17.1846	268.342	783.7	0.542139	726.784	0.995461	0.281075	0.386759
PI514404	106	19.2608	3.39587	17.0863	1.62081	5.2911	0.456188	4.89969	0.473105	1.08178	0.040939	0.823013	0.020778	0.271434	0.152368	0.042194				106	166.453	23.6941	140	172	191.5	0	0	94	943.021	472.392	84	1112.39	547.092	50584	489.2	291.334	537.392	0.935256	175.457	236.429	84.8282	18.5219	215.598	864.3	0.502937	753.235	0.986394	0.165341	0.227349
PI514405	95	14.6917	2.31455	14.898	1.23598	4.64853	0.392067	4.26314	0.359668	1.09131	0.045923	0.827605	0.021374	0.279573	0.154515	0.042194				95	197.853	19.3687	173.4	201	218	0	0	93	752.323	167.971	94	755.436	164.968	92735.7	482.2	669.627	519.984	0.907825	415.513	403.533	98.2168	18.0718	273.521	808.2	0.565628	731.729	0.99415	0.265709	0.380216
PI514409	99	12.3347	1.87578	13.6287	1.06954	4.61175	0.337646	3.61783	0.319716	1.27859	0.07736	0.8298	0.016926	0.204081	0.116775	0.042194				99	181.475	22.8336	150.8	185	207	0	0	102	647.637	160.545	103	612.583	159.982	77071.9	471.7	579.89	517.041	0.904536	365.428	318.835	77.4982	15.0177	220.9	808.2	0.475995	736.489	0.992867	0.208968	0.286923
PI514411	100	12.635	1.62897	13.8695	0.949695	4.63045	0.349208	3.69056	0.26301	1.2568	0.079383	0.822276	0.015975	0.22673	0.116982	0.042194				100	209.23	14.4382	195	211	226	0	0	101	660.03	110.625	101	667.792	97.1838	88262.4	482.2	629.012	520.79	0.909215	389.828	388.038	95.1885	17.4054	276.027	783.7	0.556536	725.64	0.995515	0.287429	0.405909
PI514412	102	8.26932	1.34096	11.2254	1.24425	3.90357	0.409237	2.85382	0.326384	1.36842	0.080765	0.814277	0.019887	0.217137	0.120401	0.042194				101	185.861	11.7286	172	187	198	0	0	108	482.426	96.8055	102	481.853	162.916	51432.1	485.7	350.106	526.477	0.916901	208.286	235.435	64.3122	12.2808	170.089	783.7	0.357594	732.957	0.993239	0.15886	0.230834
PI514414	99	11.8892	1.93372	13.4694	1.50209	4.65787	0.5166	3.42436	0.402228	1.36239	0.088851	0.813533	0.021555	0.205413	0.129554	0.042194				98	207.561	20.6338	185	211	229	0	0	101	653.059	113.978	101	662.297	100.164	86127.1	485.7	586.017	523.621	0.914739	364.979	384.968	101.286	18.8864	275.208	783.7	0.556039	726.385	0.995583	0.289	0.401533
PI514417	100	12.886	1.47698	13.9794	0.840974	4.6717	0.271134	3.71519	0.254949	1.26035	0.072279	0.826146	0.016293	0.22897	0.123257	0.042194				100	204.39	21.8789	177.8	208.5	229	0	0	102	649.784	116.682	102	665.176	115.892	82471.5	482.2	575.927	521.803	0.912473	361.127	360.703	93.1266	17.822	270.441	808.2	0.551777	728.77	0.995343	0.283989	0.381581
PI514418	94	12.4605	1.77127	13.7228	1.00055	4.60677	0.335229	3.61443	0.281968	1.27759	0.080431	0.827544	0.016505	0.226107	0.153138	0.042194				94	209.66	21.2833	182.3	215	232	0	0	92	661.12	123.475	92	665.054	108.101	80562.6	485.7	556.216	523.023	0.914024	345.915	356.352	93.7967	17.7562	273.178	780.2	0.553112	726.155	0.995434	0.284433	0.397621
PI514419	107	13.7188	1.98618	14.5079	1.12534	4.89707	0.377466	3.8153	0.324867	1.28703	0.083632	0.816017	0.031005	0.278906	0.153876	0.042194				107	231.383	19.4333	215.8	237	244	0	0	99	789.98	221.243	96	817.385	303.193	127842	468.2	1086.08	506.882	0.884798	694.928	478.237	92.6476	16.6214	287.073	832.8	0.563483	722.827	0.997271	0.340793	0.424475
PI514420	100	12.4918	1.48454	13.7147	0.812896	4.55687	0.29603	3.6359	0.248753	1.25609	0.079405	0.831708	0.018369	0.229142	0.142488	0.042194				100	192.09	25.4162	159.4	194	219.1	0	0	101	646.069	132.633	101	603.02	134.316	80308.2	482.2	584.847	519.301	0.90776	366.153	342.954	84.7935	16.0981	236.629	808.2	0.49488	732.405	0.994211	0.235588	0.321623
PI514423	102	10.5333	2.27987	12.7068	1.55053	4.36899	0.455316	3.22873	0.407415	1.35957	0.084643	0.813898	0.051565	0.237859	0.140047	0.042194				102	214.794	17.7526	194	219	231.9	0	0	106	566.623	156.379	104	516.212	160.182	90686.4	471.7	667.438	517.081	0.903526	423.629	385.487	88.4968	15.7377	275.543	783.7	0.549005	723.177	0.996158	0.298935	0.415073
PI514424	100	9.08496	1.58591	11.8617	1.26149	4.12086	0.411866	3.03367	0.231726	1.36067	0.107708	0.809186	0.033784	0.206709	0.11939	0.042194				101	206.436	23.5849	183	212	227	0	0	108	445.565	77.433	109	444.569	86.2921	60888.5	485.7	402.863	526.245	0.917524	245.727	280.483	75.6244	13.8514	236.585	759.1	0.483873	724.879	0.99517	0.243217	0.348373
PI514425	96	12.6267	1.64617	13.7628	0.943367	4.54817	0.296028	3.70422	0.264669	1.22983	0.059295	0.834447	0.014216	0.253656	0.134594	0.042194				96	200.115	23.9468	174	203.5	223	0	0	103	638.32	171.491	102	668.461	109.118	77081.6	485.7	513.576	525.655	0.918071	317.304	347.867	96.0971	18.3105	261.654	783.7	0.536132	729.696	0.994983	0.270001	0.363399
PI514426	94	12.5246	2.20008	13.6961	1.65286	4.52747	0.547919	3.66249	0.438967	1.23639	0.066284	0.827631	0.016457	0.224984	0.118841	0.042194				93	211.065	16.6144	189.4	215	229	0	0	102	647.373	157.378	101	670.446	127.771	84273.7	485.7	558.024	526.375	0.918296	341.569	384.854	106.1	19.8738	292.83	780.2	0.597564	728.318	0.995035	0.298927	0.417638
PI514427	99	10.2823	1.97335	12.5398	1.17777	4.32121	0.370577	3.20606	0.339884	1.35273	0.077328	0.814665	0.019789	0.232679	0.120818	0.042194				99	186.556	22.6829	155	186	216.2	0	0	101	479.653	168.616	103	466.67	144.489	56106.3	485.7	369.362	527.547	0.921106	226.04	253.23	74.3011	14.4522	223.383	780.2	0.479917	735.497	0.992112	0.199907	0.290973
PI514428	102	13.7324	1.60206	14.4259	0.882435	4.71171	0.308011	3.90991	0.287936	1.20926	0.092475	0.826821	0.022386	0.263912	0.134392	0.042194				102	188	20.5537	163.1	191	211	0	0	101	702.079	185.041	98	736.51	173.182	81750.3	482.2	600.299	519.458	0.907486	371.944	349.765	86.3016	16.7378	237.809	780.2	0.499341	733.268	0.993714	0.232469	0.316741
PI514429	92	15.2887	1.74384	15.3013	0.922229	5.11466	0.295746	4.0134	0.267874	1.27692	0.066982	0.818339	0.018033	0.2518	0.123591	0.042194	0.1517	0.00816149	21	92	188.043	18.9852	168	192.5	203.9	0	0	95	763.663	138.298	96	743.365	145.48	83354.5	482.2	620.942	518.174	0.906171	388.98	348.326	86.3939	16.8157	254.286	780.2	0.536711	733.814	0.993459	0.246094	0.335495
PI514430	101	9.82789	0.986201	12.2634	0.644098	4.19558	0.197539	3.19614	0.203224	1.31537	0.062054	0.819373	0.018511	0.237515	0.135282	0.042194	0.08165	0.0060768	21	101	171.683	13.1057	154	174	187	0	0	99	516.535	90.2239	95	582.084	146.173	51909.7	485.7	346.851	527.82	0.919584	206.881	237.496	68.0705	13.0153	177.338	780.2	0.382103	737.894	0.991561	0.156665	0.223526
PI514431	94	13.5354	2.18569	14.2784	1.18318	4.76358	0.370269	3.78913	0.360575	1.26131	0.073126	0.829053	0.018282	0.248791	0.127489	0.042194	0.1379	0.0110856	21	94	186.021	35.5467	131.3	195.5	225.7	0	0	95	598.253	180.348	96	601.51	184.196	93843.1	482.2	675.01	519.634	0.907915	423.181	406.057	98.9041	18.2791	275.637	804.7	0.56879	729.642	0.994729	0.279091	0.387028
PI514432	80	12.7567	3.18954	13.9377	1.83196	4.78172	0.654405	3.5751	0.472804	1.33855	0.06789	0.812037	0.019983	0.212358	0.133953	0.042194	0.1219	0.0136158	21	80	206.662	23.2999	177.5	211	232.1	0	0	84	654.262	219.916	87	629.069	205.37	72866.8	485.7	507.084	522.492	0.913164	315.405	321.079	83.5877	15.8648	276.936	759.1	0.564074	725.307	0.995328	0.287518	0.406664
PI514433	101	13.0807	1.71179	14.1222	0.8977	4.75272	0.308133	3.68958	0.272164	1.2909	0.071068	0.82073	0.019621	0.228463	0.127663	0.042194	0.12595	0.0061439	21	101	180.554	32.0894	142	183	221	0	0	101	632.535	167.196	102	633.882	172.28	78733.8	482.2	568.509	521.114	0.91064	350.815	339.101	87.8244	17.2238	235.184	783.7	0.50136	735.003	0.992946	0.222008	0.306881
PI514434	102	8.36131	1.01005	11.2211	0.700236	3.73974	0.220118	3.02571	0.22987	1.23941	0.069773	0.831689	0.01826	0.212176	0.109269	0.042194	0.07445	0.00523904	21	102	208.186	20.2996	194	213	227	0	0	100	457.1	114.258	99	480.273	142.063	60675.5	489.2	390.709	528.049	0.919193	235.754	286.25	77.8702	13.9839	245.112	780.2	0.493388	723.821	0.995641	0.256696	0.368013
PI514435	97	12.2507	1.32621	13.655	0.769188	4.61538	0.270312	3.54712	0.234815	1.30412	0.075932	0.823435	0.017835	0.240829	0.127125	0.042194	0.1189	0.0090989	21	97	212.938	17.0958	191.8	215	233	0	0	100	647.95	149.213	98	660.684	127.995	87273.2	482.2	616.224	520.012	0.91028	393.241	374.759	94.6291	17.8995	286.723	804.7	0.574849	725.488	0.99599	0.309617	0.419915
PI514436	98	12.8124	1.32571	13.9997	0.746586	4.71719	0.273934	3.63653	0.210108	1.29882	0.065713	0.819611	0.015409	0.247983	0.130061	0.042194	0.1273	0.00950316	21	98	204.98	23.9333	187.4	210.5	226.3	0	0	97	693.433	91.4113	100	670.06	104.322	94532.8	471.7	716.119	515.249	0.901843	457.296	388.086	89.7706	16.5261	283.785	804.7	0.571503	726.392	0.996014	0.30955	0.409705
PI514437	95	8.77325	0.816241	11.621	0.57068	3.97061	0.198939	3.00431	0.193495	1.32525	0.081441	0.815037	0.020114	0.241586	0.119676	0.042194	0.0728	0.00477074	21	95	218.832	14.5402	198.4	222	235	0	0	93	458.559	93.8774	94	459.564	71.6152	63039.5	489.2	412.108	527.272	0.917782	247.991	296.317	79.0582	14.203	244.885	738.1	0.492362	721.612	0.995832	0.260612	0.374946
PI514438	103	10.9165	1.83719	12.878	1.46107	4.43112	0.532651	3.32531	0.372391	1.33692	0.097342	0.816538	0.019581	0.196091	0.119583	0.042194	0.100857	0.00858729	22	102	205.284	22.1097	178.2	210.5	223	0	0	105	583.21	128.433	104	595.712	118.191	74635.9	482.2	522.703	520.686	0.910935	331.907	323.911	82.1158	15.108	259.996	804.7	0.52944	727.428	0.995345	0.270441	0.374476
PI514439	98	12.558	2.0565	13.8269	1.62546	4.63882	0.500179	3.57283	0.437254	1.30508	0.079721	0.817859	0.046665	0.26639	0.151679	0.042194	0.12585	0.0112307	21	97	208.227	17.379	188.6	211	226.4	0	0	101	669.426	105.502	100	676.77	112.185	87890.1	482.2	620.948	519.929	0.909911	395.852	378.29	94.7862	17.6726	276.468	804.7	0.555116	726.618	0.995982	0.300011	0.398982
PI514440	100	13.1615	1.96231	14.0134	1.45739	4.68179	0.487644	3.72452	0.405503	1.26199	0.069411	0.832993	0.01564	0.223357	0.141805	0.042194	0.1376	0.0103508	21	99	174.091	30.522	139	166	223.6	0	0	99	682.939	183.344	99	615.616	185.504	71674.8	471.7	524.379	518.424	0.908369	333.823	298.301	75.7459	15.2275	231.001	832.8	0.507559	739.39	0.992481	0.222587	0.286725
PI514444	100	14.3604	1.53739	14.7735	0.850574	4.92227	0.268172	3.90698	0.253742	1.26206	0.060358	0.824809	0.0177	0.233477	0.150151	0.042194	0.1467	0.00923634	21	100	185.66	24.03	156.9	188	213.1	0	0	100	718.57	166.033	99	724.253	149.015	76669.8	482.2	558.359	519.511	0.909676	352.054	321.519	83.5245	16.6768	237.091	804.7	0.504597	735.344	0.993222	0.229053	0.306785
PI514446	99	8.16036	0.76082	11.2713	0.54224	3.96421	0.170794	2.78485	0.169406	1.4262	0.063437	0.805702	0.017001	0.195433	0.112252	0.042194	0.0720952	0.00533546	22	99	228.051	18.1914	207.8	233	243	0	0	105	457.705	109.794	103	476.107	135.922	106395	471.7	883.636	508.961	0.885475	556.452	420.294	77.9772	12.8085	261.587	738.1	0.51683	718.415	0.996533	0.293327	0.409527
PI514448	100	12.1507	1.85638	13.5248	1.45033	4.52716	0.48546	3.56108	0.405885	1.27703	0.079614	0.825393	0.019891	0.250774	0.155881	0.042194				99	211.949	23.497	186.8	212	236	0	0	99	640.091	137.272	100	644.94	132.047	93460.8	471.7	700.964	515.933	0.903051	447.422	386.585	90.5339	16.5582	278.443	787.2	0.557464	725.916	0.995895	0.300475	0.404593
PI514449	101	7.88552	0.929787	11.0732	0.676616	3.87824	0.221914	2.78048	0.204959	1.39844	0.077502	0.805581	0.019899	0.198182	0.12302	0.042194				101	219.069	18.3827	206	220	237	0	0	93	453.828	148.153	92	430.283	112.59	72907	485.7	502.926	523.011	0.910974	306.421	334.185	81.31	13.7975	255.778	734.6	0.51266	718.863	0.995772	0.273352	0.404099
PI514452	98	12.9265	1.8532	13.9619	1.45667	4.66965	0.474408	3.67721	0.422989	1.27479	0.073841	0.82426	0.016624	0.22975	0.147062	0.042194				97	184.216	23.4393	164.2	188	204.4	0	0	99	671.495	138.089	99	689.667	118.053	74556.8	482.2	544.978	520.485	0.908437	333.292	323.361	80.4397	15.199	220.12	783.7	0.460028	732.127	0.993663	0.213767	0.29618
PI514453	98	9.5225	0.991163	12.1224	0.677372	4.21977	0.240337	3.05217	0.171446	1.38397	0.064103	0.812542	0.019829	0.234826	0.139437	0.042194				98	164.602	28.2988	117.7	176	191.3	0	0	90	455.078	131.423	106	477.415	124.306	54380.2	485.7	374.425	524.757	0.916235	228.842	241.223	66.9349	12.7539	183.462	783.7	0.40388	740.799	0.990244	0.154202	0.222891
PI514454	102	14.4749	1.79033	14.952	0.979676	5.05937	0.328295	3.85218	0.295982	1.31731	0.086014	0.810895	0.019445	0.275572	0.157266	0.042194				102	190.892	23.0951	154.4	194.5	215	0	0	103	695.301	168.088	104	719.856	156.712	94577.8	485.7	677.03	521.683	0.909695	412.18	419.33	103.86	19.2198	257.306	787.2	0.534792	732.376	0.994036	0.255891	0.345077
PI514455	101	13.9078	1.84853	14.639	1.00664	5.01699	0.335968	3.73723	0.286703	1.34587	0.082138	0.812469	0.022213	0.280641	0.148673	0.042194	0.1378	0.0127381	21	101	183.307	26.2228	159	184	215	0	0	97	706.082	159.839	97	690.928	152.498	71386.1	482.2	501.035	522.998	0.914692	310.284	309.637	84.6596	16.9706	250.689	787.2	0.532503	735.633	0.992873	0.23735	0.323751
PI514456	108	13.3546	1.90037	14.3772	1.09168	4.88157	0.357212	3.72832	0.295257	1.31224	0.076972	0.808277	0.019797	0.251267	0.128898	0.042194	0.135	0.0107393	22	108	184.741	18.882	161	186	205	0	0	97	714.155	183.789	93	722.731	294.433	72720.9	482.2	517.653	521.794	0.913161	322.808	310.823	84.2048	16.7919	237.726	783.7	0.503637	736.013	0.992939	0.228291	0.30281
PI514457	98	14.0925	1.69574	14.7147	0.89134	4.98177	0.297471	3.83575	0.25879	1.30101	0.063253	0.815033	0.017766	0.259548	0.149742	0.042194	0.14525	0.0124494	21	98	176.49	24.2637	144.7	182.5	199.6	0	0	98	764.194	149.309	98	633.898	147.643	68092.6	485.7	471.778	524.145	0.916642	291.258	297.185	83.3306	16.9396	256.992	804.7	0.555434	738.618	0.991991	0.234907	0.322766
PI514458	105	15.8417	1.74664	15.5503	0.883909	5.08765	0.333808	4.26941	0.256204	1.1935	0.0728	0.82111	0.020428	0.257686	0.14257	0.042194	0.175952	0.0130839	22	105	222.771	20.391	200.4	229	238.6	0	0	102	889.108	296.547	100	899.72	322.409	111737	471.7	877.377	513.186	0.899021	561.044	442.455	100.636	20.8719	327.47	829.2	0.640628	723.409	0.997072	0.383947	0.4806
PI514459	97	14.2975	1.30841	14.8464	0.699346	5.05523	0.251643	3.81961	0.207659	1.32508	0.05842	0.81369	0.018069	0.255985	0.138889	0.042194				97	210.907	16.6852	190.8	214	230	0	0	101	723.752	201.192	101	742.723	186.731	90753.5	482.2	646.643	520.722	0.910677	405.131	391.658	100.127	18.9891	310.058	780.2	0.628576	727.926	0.99541	0.32911	0.434138
PI514460	103	8.74682	1.03994	11.5787	0.712871	4.05061	0.244208	2.92905	0.192291	1.38511	0.069235	0.817484	0.019268	0.199738	0.116732	0.042194				103	130	23.2927	107.2	124	158	0	0	100	343.66	153.132	99	411.737	132.842	24043.5	485.7	134.713	540.273	0.94404	84.6516	104.013	46.2478	10.6624	163.738	804.7	0.386566	752.761	0.984292	0.1183	0.15926
PI514461	102	14.0059	1.75279	14.6851	0.928025	4.97353	0.298007	3.77532	0.270949	1.32055	0.075843	0.813115	0.019813	0.288437	0.149574	0.042194				102	177.716	24.3832	146.1	181.5	200.9	0	0	106	708.142	142.37	106	732.745	139.09	73450.8	482.2	528.865	521.041	0.911752	329.964	311.812	83.3656	16.5969	242.784	780.2	0.516053	735.813	0.992918	0.230505	0.313145
PI514462	96	8.98231	0.999734	11.7818	0.675247	4.19273	0.236426	2.89005	0.202269	1.4546	0.086791	0.81096	0.021413	0.212577	0.133258	0.042194				96	120.219	12.475	110	118	137	0	0	101	390.99	163.719	102	385.578	150.51	19150.3	485.7	103.198	541.899	0.94634	65.6288	83.318	37.9273	9.00252	174.524	804.7	0.420296	755.62	0.982476	0.117591	0.164616
PI514463	103	8.824	0.950758	11.6787	0.646069	4.1089	0.222122	2.89278	0.198354	1.42412	0.084452	0.810947	0.019629	0.232875	0.140445	0.042194				103	133.748	15.6467	115	134	154	0	0	93	446.28	152.836	93	391.57	123.186	14035	485.7	61.6851	554.361	0.95872	40.2855	59.9034	35.5833	8.96915	168.367	804.7	0.414682	760.119	0.97947	0.105425	0.143456
PI514464	99	15.8809	2.69859	15.4938	1.84485	5.09275	0.570648	4.18937	0.510195	1.21884	0.073192	0.821231	0.037839	0.257474	0.164556	0.042194				98	204.684	31.5024	153.7	214	233	0	0	96	857.615	279.356	95	857.621	335.907	106281	468.2	858.829	511.312	0.89547	549.044	409.875	91.4743	18.7055	306.02	804.7	0.613911	726.221	0.99622	0.34099	0.437888
PI514465	101	8.63102	0.829503	11.5655	0.590052	4.07873	0.225551	2.87083	0.16795	1.4234	0.082819	0.809455	0.024142	0.234045	0.141348	0.042194				101	167.426	27.4122	131	174	202	0	0	87	399.701	218.722	92	460.728	167.371	56222.9	485.7	382.068	526.276	0.918021	231.058	252.196	71.8586	13.5595	193.891	776.7	0.417559	735.723	0.991807	0.171831	0.249546
PI514466	94	8.61871	1.10386	11.5403	0.752359	4.01982	0.237767	2.90039	0.221524	1.38994	0.080389	0.810141	0.021767	0.216849	0.12333	0.042194				94	126.277	15.5248	108	122	147	0	0	97	438.722	120.886	82	607.915	273.73	16745.4	562.8	76.2791	559.568	0.959252	43.3241	72.5187	45.9362	11.2193	149.875	801.2	0.361874	759.074	0.980655	0.100493	0.127542
PI514467	104	8.59379	1.10115	11.497	0.748542	3.96682	0.234976	2.91287	0.218576	1.36489	0.067381	0.813949	0.020378	0.252668	0.148282	0.042194				104	179.423	11.64	166.3	179	193	0	0	95	702.021	131.944	96	682.406	125.79	108012	471.7	813.71	515.764	0.900708	514.685	453.476	101.129	17.9445	330.325	741.6	0.654744	720.226	0.996644	0.371569	0.50423
PI514468	94	12.8256	2.03779	13.9369	1.16518	4.63982	0.398164	3.72617	0.318557	1.24696	0.068127	0.82491	0.018848	0.220589	0.118044	0.042194				94	221.564	18.3541	199.3	226.5	238.7	0	0	102	464.108	62.4531	98	540.52	146.494	55139.7	485.7	384.308	524.307	0.915041	233.986	243.619	67.0153	12.6144	177.134	741.6	0.373332	730.919	0.993541	0.171551	0.237068
PI514469	94	13.4994	1.71996	14.4152	0.967563	4.86644	0.348911	3.7228	0.277351	1.31059	0.089442	0.813182	0.017215	0.25655	0.138333	0.042194				94	184.532	22.3874	160.3	186	209.2	0	0	96	679.281	119.759	96	631.74	106.944	88411.5	471.7	649.512	518.523	0.906929	409.268	372.24	92.4024	17.5419	274.711	780.2	0.574502	731.404	0.993898	0.267794	0.377042
PI514471	99	9.18534	1.04295	11.9193	0.712727	4.26582	0.231805	2.91427	0.204044	1.46708	0.076045	0.810166	0.019287	0.237673	0.13333	0.042194				99	107.545	10.7564	97	108	119.2	0	0	100	415.84	72.1277	100	358.95	63.0658	10623	562.8	47.8991	562.519	0.963452	26.3997	45.3692	30.2648	8.30706	164.214	829.2	0.422712	767.693	0.975016	0.0917643	0.124239
PI514472	102	13.1715	1.82688	14.1807	1.00774	4.73071	0.342332	3.75123	0.276628	1.26283	0.063317	0.819413	0.018819	0.267252	0.152482	0.042194				102	221.451	15.6974	199.1	226	235	0	0	105	684.21	146.092	104	689.808	124.645	114208	471.7	868.137	515.296	0.900642	550.104	473.329	106.851	19.2533	353.427	741.6	0.702706	721.789	0.996615	0.399719	0.525379
PI514473	98	13.0786	1.783	14.1682	1.05054	4.78433	0.363173	3.69505	0.302672	1.29777	0.076018	0.815559	0.020955	0.250805	0.136695	0.042194				98	191.765	23.3127	164.4	190.5	222	0	0	97	671.773	137.326	95	678.453	111.163	90734.7	482.2	663.167	519.552	0.907793	412.417	388.096	96.4867	18.1787	276.481	741.6	0.57763	728.586	0.994174	0.271607	0.389294
PI514474	100	7.7093	0.819224	10.9203	0.602573	3.84979	0.200507	2.74186	0.173036	1.40678	0.070187	0.810287	0.018454	0.210575	0.123276	0.042194				100	212	25.0954	190.9	218.5	233	0	0	100	346.98	49.76	103	328.816	59.3913	83207.3	485.7	580.848	522.113	0.910086	356.811	375.323	91.5134	15.8558	317.276	734.6	0.647199	720.624	0.995276	0.332033	0.491517
PI514475	96	13.5757	1.85986	14.4619	1.02652	4.89476	0.356673	3.75383	0.283413	1.30662	0.078224	0.812136	0.0195	0.271739	0.151896	0.042194				96	177.229	19.9248	156.5	178.5	197	0	0	91	733.066	99.7973	91	681.934	91.7489	81480.4	482.2	589.347	521.051	0.909935	362.331	352.735	90.1154	17.3095	275.687	755.6	0.581768	730.69	0.993713	0.267277	0.376772
PI514478	98	14.5194	1.44484	14.9784	0.796263	5.08409	0.305495	3.82287	0.216298	1.33213	0.081547	0.811592	0.018666	0.278634	0.148909	0.042194				98	171.418	23.8833	139.1	174.5	196.3	0	0	101	723.208	163.841	100	686.34	138.646	74557.1	471.7	547.056	519.342	0.909614	344.497	309.991	81.4581	16.6252	266.507	776.7	0.574759	736.177	0.992625	0.253826	0.337254
PI564163	102	12.0914	1.72957	13.5343	0.998629	4.4567	0.312486	3.75353	0.285323	1.1891	0.055435	0.825653	0.018134	0.198011	0.103795	0.042194				102	210.029	18.4383	195	213.5	225.9	0	0	116	608.897	154.575	112	603.295	113.808	83629.4	485.7	602.727	522.509	0.911156	362.168	369.647	94.7448	18.0145	347.229	755.6	0.72008	727.718	0.994575	0.347188	0.494966
PI609251	101	12.0489	1.80111	13.4853	1.38966	4.31417	0.453245	3.76277	0.409005	1.15354	0.086338	0.823224	0.022933	0.264444	0.134126	0.042194				100	235.55	19.7425	220.9	242	250	0	0	104	663.885	150.079	99	610.394	101.85	116683	464.6	992.042	506.917	0.888175	640.39	422.902	90.8768	16.591	345.956	801.2	0.679681	719.616	0.997348	0.421265	0.52072
PI659985	51	13.5475	2.87995	14.2221	2.13938	4.62328	0.686845	3.93258	0.610479	1.18628	0.096754	0.823372	0.019231	0.228296	0.10126	0.042194				50	212.48	12.5507	197.9	213.5	225.3	0	0	54	758.074	157.942	54	752.963	152.721	94163	482.2	678.877	520.204	0.909761	425.236	402.053	103.364	19.3077	320.854	755.6	0.667274	726.591	0.994471	0.319078	0.46192
[truncated: 45 more columns]

## Sheet: GWAS_SNPs_mainTraits
Trait	snp	r	p	n	chrom	pos	minus_log10p	gene_id	locus	gene_chrom	gene_start	gene_end	gene_center	dist_to_gene	in_gene	synonym	sorghum_defline	Best-hit-arabi-defline	Best-hit-rice-defline	GO	Panther	nearby_genes
gray_mean	S1_67303813	-0.586704	4.41823e-16	159	1	67303813	15.3548	Sobic.001G385500.v3.2	Sobic.001G385500	Chr01	67294831	67296731	67295781	8032	FALSE							Sobic.001G385000;Sobic.001G385066;Sobic.001G385132;Sobic.001G385200;Sobic.001G385300;Sobic.001G385400;Sobic.001G385500;Sobic.001G385800;Sobic.001G385900;Sobic.001G386000
gray_mean	S1_67303848	-0.586704	4.41823e-16	159	1	67303848	15.3548	Sobic.001G385500.v3.2	Sobic.001G385500	Chr01	67294831	67296731	67295781	8067	FALSE							Sobic.001G385000;Sobic.001G385066;Sobic.001G385132;Sobic.001G385200;Sobic.001G385300;Sobic.001G385400;Sobic.001G385500;Sobic.001G385800;Sobic.001G385900;Sobic.001G386000
gray_mean	S2_75991630	0.558796	1.94266e-14	159	2	75991630	13.7116	Sobic.002G411600.v3.2	Sobic.002G411600	Chr02	75994203	76005573	75999888	8258	FALSE	Sb02g042440	similar to Putative uncharacterized protein	(1 of 1) PTHR46524:SF7 - CW-TYPE ZINC FINGER	(1 of 1) PTHR46524:SF19 - CYSTEINE-TRYPTOPHAN DOMAIN-CONTAINING ZINC FINGER PROTEIN 7	GO:0008270	PTHR46524:SF19	Sobic.002G411000;Sobic.002G411200;Sobic.002G411300;Sobic.002G411400;Sobic.002G411500;Sobic.002G411600;Sobic.002G411700;Sobic.002G411800;Sobic.002G411900;Sobic.002G412001;Sobic.002G412100;Sobic.002G412200;Sobic.002G412300;Sobic.002G412400
gray_mean	S2_75991665	0.548686	7.02345e-14	159	2	75991665	13.1534	Sobic.002G411600.v3.2	Sobic.002G411600	Chr02	75994203	76005573	75999888	8223	FALSE	Sb02g042440	similar to Putative uncharacterized protein	(1 of 1) PTHR46524:SF7 - CW-TYPE ZINC FINGER	(1 of 1) PTHR46524:SF19 - CYSTEINE-TRYPTOPHAN DOMAIN-CONTAINING ZINC FINGER PROTEIN 7	GO:0008270	PTHR46524:SF19	Sobic.002G411000;Sobic.002G411200;Sobic.002G411300;Sobic.002G411400;Sobic.002G411500;Sobic.002G411600;Sobic.002G411700;Sobic.002G411800;Sobic.002G411900;Sobic.002G412001;Sobic.002G412100;Sobic.002G412200;Sobic.002G412300;Sobic.002G412400
gray_mean	S5_67751201	-0.54503	1.10617e-13	159	5	67751201	12.9562	Sobic.005G194200.v3.2	Sobic.005G194200	Chr05	67754549	67756067	67755308	4107	FALSE	Sb05g025110	similar to Putative uncharacterized protein	(1 of 1) PTHR33469:SF44 - PROTEIN ELF4-LIKE 3	(1 of 1) PTHR33469:SF42 - PROTEIN ELF4-LIKE 4		PTHR33469:SF42	Sobic.005G193600;Sobic.005G193700;Sobic.005G193800;Sobic.005G193900;Sobic.005G194000;Sobic.005G194100;Sobic.005G194200;Sobic.005G194300
gray_mean	S1_54325429	-0.533469	4.48908e-13	159	1	54325429	12.3478	Sobic.001G278650.v3.2	Sobic.001G278650	Chr01	54310576	54321458	54316017	9412	FALSE	Sb01g027418		(1 of 2) PTHR45023:SF4 - OS07G0575233 PROTEIN	(1 of 1) IPR001005//IPR029466 - SANT/Myb domain // No apical meristem-associated, C-terminal domain		PTHR45023:SF4	Sobic.001G278400;Sobic.001G278500;Sobic.001G278600;Sobic.001G278650;Sobic.001G278700
gray_mean	S2_6830047	-0.530003	6.76235e-13	159	2	6830047	12.1699	Sobic.002G068900.v3.2	Sobic.002G068900	Chr02	6826034	6830569	6828301	1746	TRUE	Sb02g005790	similar to Putative ras-related protein	(1 of 1) PTHR47980:SF83 - RAS-RELATED PROTEIN RABE1C	(1 of 1) PTHR47980:SF24 - LD44762P	GO:0003924 GO:0005525	PTHR47980:SF24	Sobic.002G068300;Sobic.002G068400;Sobic.002G068500;Sobic.002G068600;Sobic.002G068701;Sobic.002G068800;Sobic.002G068900;Sobic.002G069000;Sobic.002G069050;Sobic.002G069100
gray_mean	S1_12322405	-0.529725	6.98707e-13	159	1	12322405	12.1557	Sobic.001G153200.v3.2	Sobic.001G153200	Chr01	12322042	12325808	12323925	1520	TRUE	Sb01g013300		(1 of 1) PTHR31182:SF15 - F26K24.5 PROTEIN	(1 of 1) PTHR31182:SF15 - F26K24.5 PROTEIN		PTHR31182:SF15	Sobic.001G152901;Sobic.001G153000;Sobic.001G153100;Sobic.001G153200;Sobic.001G153300;Sobic.001G153400;Sobic.001G153500;Sobic.001G153600;Sobic.001G153700;Sobic.001G153800;Sobic.001G153900;Sobic.001G154000
gray_mean	S3_58990664	-0.523236	1.48475e-12	159	3	58990664	11.8283	Sobic.003G251800.v3.2	Sobic.003G251800	Chr03	58989848	58995158	58992503	1839	TRUE	Sb03g030750	similar to No apical meristem (NAM) protein-like	(1 of 1) PTHR31079:SF46 - NAC DOMAIN-CONTAINING PROTEIN 73	(1 of 1) PTHR31079:SF46 - NAC DOMAIN-CONTAINING PROTEIN 73	GO:0003677 GO:0006355	PTHR31079:SF46	Sobic.003G251050;Sobic.003G251100;Sobic.003G251200;Sobic.003G251301;Sobic.003G251400;Sobic.003G251600;Sobic.003G251700;Sobic.003G251800;Sobic.003G251900;Sobic.003G252000;Sobic.003G252100
gray_mean	S10_14140419	0.523052	1.51662e-12	159	10	14140419	11.8191	Sobic.010G121600.v3.2	Sobic.010G121600	Chr10	14138828	14142480	14140654	235	TRUE	Sb10g010720	similar to Oxidoreductase-like protein	(1 of 1) PTHR31573:SF1 - ALPHA-KETOGLUTARATE-DEPENDENT DIOXYGENASE ALKB HOMOLOG 2	(1 of 1) PTHR31573:SF1 - ALPHA-KETOGLUTARATE-DEPENDENT DIOXYGENASE ALKB HOMOLOG 2		PTHR31573:SF1	Sobic.010G121500;Sobic.010G121600;Sobic.010G121700;Sobic.010G121800;Sobic.010G121900;Sobic.010G122000;Sobic.010G122100;Sobic.010G122200;Sobic.010G122300
gray_mean	S2_67385616	-0.517178	2.95893e-12	159	2	67385616	11.5289	Sobic.002G297600.v3.2	Sobic.002G297600	Chr02	67378582	67383696	67381139	4477	FALSE	Sb02g032840	similar to Chromosome chr15 scaffold_37, whole genome shotgun sequence	(1 of 6) PTHR12246:SF19 - S-ACYLTRANSFERASE	(1 of 5) PTHR12246:SF19 - S-ACYLTRANSFERASE	GO:0016409	PTHR12246:SF19	Sobic.002G296800;Sobic.002G296900;Sobic.002G297000;Sobic.002G297100;Sobic.002G297200;Sobic.002G297300;Sobic.002G297400;Sobic.002G297500;Sobic.002G297600;Sobic.002G297700;Sobic.002G297800;Sobic.002G297900;Sobic.002G298100;Sobic.002G298201;Sobic.002G298300;Sobic.002G298400;Sobic.002G298500;Sobic.002G298600
gray_mean	S2_6836573	-0.50385	1.28674e-11	159	2	6836573	10.8905	Sobic.002G069000.v3.2	Sobic.002G069000	Chr02	6831735	6837953	6834844	1729	TRUE	Sb02g005800	similar to Putative uncharacterized protein	(1 of 1) PTHR11214:SF395 - HYDROXYPROLINE O-GALACTOSYLTRANSFERASE GALT6	(1 of 12) 2.4.1.86 - N-acetyl-beta-D-glucosaminide beta-(1,3)-galactosyltransferase. / paragloboside synthase.	GO:0006486 GO:0016020 GO:0016758 GO:0030246	PTHR11214:SF105	Sobic.002G068400;Sobic.002G068500;Sobic.002G068600;Sobic.002G068701;Sobic.002G068800;Sobic.002G068900;Sobic.002G069000;Sobic.002G069050;Sobic.002G069100
gray_mean	S2_6836471	-0.50385	1.28674e-11	159	2	6836471	10.8905	Sobic.002G069000.v3.2	Sobic.002G069000	Chr02	6831735	6837953	6834844	1627	TRUE	Sb02g005800	similar to Putative uncharacterized protein	(1 of 1) PTHR11214:SF395 - HYDROXYPROLINE O-GALACTOSYLTRANSFERASE GALT6	(1 of 12) 2.4.1.86 - N-acetyl-beta-D-glucosaminide beta-(1,3)-galactosyltransferase. / paragloboside synthase.	GO:0006486 GO:0016020 GO:0016758 GO:0030246	PTHR11214:SF105	Sobic.002G068400;Sobic.002G068500;Sobic.002G068600;Sobic.002G068701;Sobic.002G068800;Sobic.002G068900;Sobic.002G069000;Sobic.002G069050;Sobic.002G069100
gray_mean	S10_1981606	-0.501788	1.60617e-11	159	10	1981606	10.7942	Sobic.010G023800.v3.2	Sobic.010G023800	Chr10	1979469	1983556	1981512	94	TRUE	Sb10g002230	similar to 3-phosphoshikimate 1-carboxyvinyltransferase	(1 of 2) 2.5.1.19 - 3-phosphoshikimate 1-carboxyvinyltransferase. / EPSP synthase.	(1 of 1) 2.5.1.19 - 3-phosphoshikimate 1-carboxyvinyltransferase. / EPSP synthase.	GO:0003824 GO:0016765	PTHR21090:SF5	Sobic.010G023650;Sobic.010G023700;Sobic.010G023800;Sobic.010G023900;Sobic.010G024000;Sobic.010G024100;Sobic.010G024200;Sobic.010G024300;Sobic.010G024400;Sobic.010G024500
gray_mean	S2_54254801	-0.500822	1.78123e-11	159	2	54254801	10.7493	Sobic.002G171200.v3.2	Sobic.002G171200	Chr02	54243659	54248595	54246127	8674	FALSE	Sb02g022011		(1 of 1) PTHR13301:SF215 - CELLULOSE SYNTHASE-LIKE PROTEIN D2	(1 of 29) 2.4.2.24 - 1,4-beta-D-xylan synthase. / 1,4-beta-D-xylan synthase.	GO:0016020 GO:0016760 GO:0030244	PTHR13301:SF169	Sobic.002G171001;Sobic.002G171101;Sobic.002G171200;Sobic.002G171300;Sobic.002G171400
gray_mean	S1_75662895	0.500096	1.92473e-11	159	1	75662895	10.7156	Sobic.001G485901.v3.2	Sobic.001G485901	Chr01	75662097	75663914	75663005	110	TRUE							Sobic.001G485400;Sobic.001G485500;Sobic.001G485600;Sobic.001G485700;Sobic.001G485800;Sobic.001G485901;Sobic.001G486000;Sobic.001G486100;Sobic.001G486300;Sobic.001G486400;Sobic.001G486500;Sobic.001G486600
gray_mean	S4_59427893	0.499606	2.02775e-11	159	4	59427893	10.693	Sobic.004G246500.v3.2	Sobic.004G246500	Chr04	59421985	59428039	59425012	2881	TRUE	Sb04g028640	similar to Putative uncharacterized protein	(1 of 1) PTHR31246:SF17 - MICROTUBULE-ASSOCIATED PROTEIN 70-2	(1 of 1) PTHR31246:SF17 - MICROTUBULE-ASSOCIATED PROTEIN 70-2	GO:0007010 GO:0008017	PTHR31246:SF17	Sobic.004G245850;Sobic.004G245900;Sobic.004G246000;Sobic.004G246100;Sobic.004G246200;Sobic.004G246300;Sobic.004G246400;Sobic.004G246500;Sobic.004G246600;Sobic.004G246700;Sobic.004G246800;Sobic.004G246900;Sobic.004G246950;Sobic.004G247000
gray_mean	S1_74200368	-0.496327	2.86947e-11	159	1	74200368	10.5422	Sobic.001G469100.v3.2	Sobic.001G469100	Chr01	74191896	74200753	74196324	4044	TRUE	Sb01g043960	similar to Zinc finger, C2H2 type family protein, expressed	(1 of 1) PTHR10593:SF242 - ZINC FINGER PROTEIN ENHYDROUS	(1 of 1) PTHR10593:SF246 - OS03G0197800 PROTEIN		PTHR10593:SF246	Sobic.001G468700;Sobic.001G468900;Sobic.001G469100;Sobic.001G469150;Sobic.001G469200;Sobic.001G469300;Sobic.001G469400;Sobic.001G469500;Sobic.001G469600
gray_mean	S10_51768833	0.491177	4.91327e-11	159	10	51768833	10.3086	Sobic.010G179500.v3.2	Sobic.010G179500	Chr10	51766305	51767774	51767039	1794	FALSE	Sb10g023120	similar to Putative anthocyanin 5-O-glucosyltransferase	(1 of 1) PTHR11926:SF1526 - UDP-GLYCOSYLTRANSFERASE 75D1	(1 of 1) PTHR48048:SF22 - GLYCOSYLTRANSFERASE	GO:0008194	PTHR48048:SF22	Sobic.010G179400;Sobic.010G179500;Sobic.010G179600;Sobic.010G179700;Sobic.010G179750;Sobic.010G179800;Sobic.010G179850;Sobic.010G179900
gray_mean	S3_58221785	-0.490361	5.34601e-11	159	3	58221785	10.272	Sobic.003G242900.v3.2	Sobic.003G242900	Chr03	58211304	58220106	58215705	6080	FALSE			(1 of 1) K09313 - homeobox protein cut-like (CUTL)	(1 of 1) PTHR43939:SF57 - MYOSIN HEAVY CHAIN-LIKE	GO:0003779	PTHR43939:SF57	Sobic.003G242400;Sobic.003G242500;Sobic.003G242600;Sobic.003G242700;Sobic.003G242800;Sobic.003G242900;Sobic.003G243000;Sobic.003G243100;Sobic.003G243200;Sobic.003G243300;Sobic.003G243400;Sobic.003G243500
gray_mean	S2_54566058	-0.488493	6.48011e-11	159	2	54566058	10.1884	Sobic.002G172500.v3.2	Sobic.002G172500	Chr02	54564904	54570324	54567614	1556	TRUE	Sb02g022150	similar to Putative uncharacterized protein	(1 of 5) PF01535//PF12854//PF13041//PF14432//PF20431 - PPR repeat (PPR) // PPR repeat (PPR_1) // PPR repeat family (PPR_2) // DYW family of nucleic acid deaminases (DYW_deaminase) // E motif (E_motif)	(1 of 41) PTHR24015:SF1672 - OS06G0506100 PROTEIN	GO:0005515 GO:0008270	PTHR47924:SF204	Sobic.002G172200;Sobic.002G172300;Sobic.002G172401;Sobic.002G172500;Sobic.002G172600;Sobic.002G172700;Sobic.002G172800;Sobic.002G172900;Sobic.002G173000;Sobic.002G173100
gray_mean	S3_2951925	0.486828	7.68524e-11	159	3	2951925	10.1143	Sobic.003G031900.v3.2	Sobic.003G031900	Chr03	2948882	2949739	2949310	2615	FALSE	Sb03g002970	similar to Monothiol glutaredoxin-S2	(1 of 1) PTHR10168:SF223 - GLUTAREDOXIN-C10	(1 of 11) 1.8.5.1 - glutathione dehydrogenase (ascorbate). / glutathione dehydrogenase (ascorbate).		PTHR10168:SF114	Sobic.003G031700;Sobic.003G031750;Sobic.003G031800;Sobic.003G031900;Sobic.003G032000;Sobic.003G032100;Sobic.003G032200;Sobic.003G032301;Sobic.003G032400
gray_mean	S4_7670438	-0.486681	7.80131e-11	159	4	7670438	10.1078	Sobic.004G090300.v3.2	Sobic.004G090300	Chr04	7670976	7672253	7671614	1176	FALSE				(1 of 6) PTHR33207:SF130 - OS02G0294100 PROTEIN	GO:0005515	PTHR33207:SF71	Sobic.004G089901;Sobic.004G090000;Sobic.004G090100;Sobic.004G090200;Sobic.004G090300;Sobic.004G090400;Sobic.004G090500;Sobic.004G090600
gray_mean	S4_7670432	-0.486681	7.80131e-11	159	4	7670432	10.1078	Sobic.004G090300.v3.2	Sobic.004G090300	Chr04	7670976	7672253	7671614	1182	FALSE				(1 of 6) PTHR33207:SF130 - OS02G0294100 PROTEIN	GO:0005515	PTHR33207:SF71	Sobic.004G089901;Sobic.004G090000;Sobic.004G090100;Sobic.004G090200;Sobic.004G090300;Sobic.004G090400;Sobic.004G090500;Sobic.004G090600
gray_mean	S3_58993906	-0.484504	9.73517e-11	159	3	58993906	10.0117	Sobic.003G251800.v3.2	Sobic.003G251800	Chr03	58989848	58995158	58992503	1403	TRUE	Sb03g030750	similar to No apical meristem (NAM) protein-like	(1 of 1) PTHR31079:SF46 - NAC DOMAIN-CONTAINING PROTEIN 73	(1 of 1) PTHR31079:SF46 - NAC DOMAIN-CONTAINING PROTEIN 73	GO:0003677 GO:0006355	PTHR31079:SF46	Sobic.003G251100;Sobic.003G251200;Sobic.003G251301;Sobic.003G251400;Sobic.003G251600;Sobic.003G251700;Sobic.003G251800;Sobic.003G251900;Sobic.003G252000;Sobic.003G252100
gray_mean	S4_59427661	0.481525	1.31471e-10	159	4	59427661	9.88117	Sobic.004G246500.v3.2	Sobic.004G246500	Chr04	59421985	59428039	59425012	2649	TRUE	Sb04g028640	similar to Putative uncharacterized protein	(1 of 1) PTHR31246:SF17 - MICROTUBULE-ASSOCIATED PROTEIN 70-2	(1 of 1) PTHR31246:SF17 - MICROTUBULE-ASSOCIATED PROTEIN 70-2	GO:0007010 GO:0008017	PTHR31246:SF17	Sobic.004G245850;Sobic.004G245900;Sobic.004G246000;Sobic.004G246100;Sobic.004G246200;Sobic.004G246300;Sobic.004G246400;Sobic.004G246500;Sobic.004G246600;Sobic.004G246700;Sobic.004G246800;Sobic.004G246900;Sobic.004G246950;Sobic.004G247000
gray_mean	S7_7667258	-0.480592	1.44358e-10	159	7	7667258	9.84056	Sobic.007G068700.v3.2	Sobic.007G068700	Chr07	7665518	7667607	7666562	696	TRUE	Sb07g005430	similar to Polyphenol oxidase		(1 of 1) PTHR11474:SF100 - POLYPHENOL OXIDASE FAMILY PROTEIN-RELATED	GO:0004097 GO:0016491	PTHR11474:SF86	Sobic.007G068300;Sobic.007G068500;Sobic.007G068700;Sobic.007G068800;Sobic.007G068900;Sobic.007G069000;Sobic.007G069101;Sobic.007G069200;Sobic.007G069300;Sobic.007G069400
gray_mean	S10_27263352	-0.479678	1.5818e-10	159	10	27263352	9.80085	Sobic.010G140575.v3.2	Sobic.010G140575	Chr10	27296735	27298668	27297701	34349	FALSE			(1 of 1) PTHR23236:SF51 - NUCLEOLAR PROTEIN 6	(1 of 2) PTHR23002:SF89 - CCHC-TYPE DOMAIN-CONTAINING PROTEIN	GO:0003676 GO:0008270	PTHR23002:SF89	Sobic.010G140550;Sobic.010G140575
gray_mean	S10_51768810	0.477672	1.93113e-10	159	10	51768810	9.71419	Sobic.010G179500.v3.2	Sobic.010G179500	Chr10	51766305	51767774	51767039	1771	FALSE	Sb10g023120	similar to Putative anthocyanin 5-O-glucosyltransferase	(1 of 1) PTHR11926:SF1526 - UDP-GLYCOSYLTRANSFERASE 75D1	(1 of 1) PTHR48048:SF22 - GLYCOSYLTRANSFERASE	GO:0008194	PTHR48048:SF22	Sobic.010G179400;Sobic.010G179500;Sobic.010G179600;Sobic.010G179700;Sobic.010G179750;Sobic.010G179800;Sobic.010G179850;Sobic.010G179900
gray_mean	S4_59432135	0.477021	2.05962e-10	159	4	59432135	9.68621	Sobic.004G246500.v3.2	Sobic.004G246500	Chr04	59421985	59428039	59425012	7123	FALSE	Sb04g028640	similar to Putative uncharacterized protein	(1 of 1) PTHR31246:SF17 - MICROTUBULE-ASSOCIATED PROTEIN 70-2	(1 of 1) PTHR31246:SF17 - MICROTUBULE-ASSOCIATED PROTEIN 70-2	GO:0007010 GO:0008017	PTHR31246:SF17	Sobic.004G245900;Sobic.004G246000;Sobic.004G246100;Sobic.004G246200;Sobic.004G246300;Sobic.004G246400;Sobic.004G246500;Sobic.004G246600;Sobic.004G246700;Sobic.004G246800;Sobic.004G246900;Sobic.004G246950;Sobic.004G247000;Sobic.004G247100
gray_mean	S4_59432082	0.477021	2.05962e-10	159	4	59432082	9.68621	Sobic.004G246500.v3.2	Sobic.004G246500	Chr04	59421985	59428039	59425012	7070	FALSE	Sb04g028640	similar to Putative uncharacterized protein	(1 of 1) PTHR31246:SF17 - MICROTUBULE-ASSOCIATED PROTEIN 70-2	(1 of 1) PTHR31246:SF17 - MICROTUBULE-ASSOCIATED PROTEIN 70-2	GO:0007010 GO:0008017	PTHR31246:SF17	Sobic.004G245900;Sobic.004G246000;Sobic.004G246100;Sobic.004G246200;Sobic.004G246300;Sobic.004G246400;Sobic.004G246500;Sobic.004G246600;Sobic.004G246700;Sobic.004G246800;Sobic.004G246900;Sobic.004G246950;Sobic.004G247000;Sobic.004G247100
gray_mean	S4_59432027	0.477021	2.05962e-10	159	4	59432027	9.68621	Sobic.004G246500.v3.2	Sobic.004G246500	Chr04	59421985	59428039	59425012	7015	FALSE	Sb04g028640	similar to Putative uncharacterized protein	(1 of 1) PTHR31246:SF17 - MICROTUBULE-ASSOCIATED PROTEIN 70-2	(1 of 1) PTHR31246:SF17 - MICROTUBULE-ASSOCIATED PROTEIN 70-2	GO:0007010 GO:0008017	PTHR31246:SF17	Sobic.004G245900;Sobic.004G246000;Sobic.004G246100;Sobic.004G246200;Sobic.004G246300;Sobic.004G246400;Sobic.004G246500;Sobic.004G246600;Sobic.004G246700;Sobic.004G246800;Sobic.004G246900;Sobic.004G246950;Sobic.004G247000;Sobic.004G247100
gray_mean	S4_59432018	0.477021	2.05962e-10	159	4	59432018	9.68621	Sobic.004G246500.v3.2	Sobic.004G246500	Chr04	59421985	59428039	59425012	7006	FALSE	Sb04g028640	similar to Putative uncharacterized protein	(1 of 1) PTHR31246:SF17 - MICROTUBULE-ASSOCIATED PROTEIN 70-2	(1 of 1) PTHR31246:SF17 - MICROTUBULE-ASSOCIATED PROTEIN 70-2	GO:0007010 GO:0008017	PTHR31246:SF17	Sobic.004G245900;Sobic.004G246000;Sobic.004G246100;Sobic.004G246200;Sobic.004G246300;Sobic.004G246400;Sobic.004G246500;Sobic.004G246600;Sobic.004G246700;Sobic.004G246800;Sobic.004G246900;Sobic.004G246950;Sobic.004G247000;Sobic.004G247100
gray_mean	S2_52897116	-0.476122	2.25109e-10	159	2	52897116	9.64761	Sobic.002G168600.v3.2	Sobic.002G168600	Chr02	52993719	52998637	52996178	99062	FALSE	Sb02g021450	similar to Putative uncharacterized protein	(1 of 1) PTHR11119:SF106 - NUCLEOBASE-ASCORBATE TRANSPORTER 2	(1 of 1) PTHR11119:SF106 - NUCLEOBASE-ASCORBATE TRANSPORTER 2	GO:0016020 GO:0022857 GO:0055085	PTHR11119:SF106
gray_mean	S1_67679522	0.475795	2.32475e-10	159	1	67679522	9.63362	Sobic.001G390400.v3.2	Sobic.001G390400	Chr01	67677297	67680123	67678710	812	TRUE	Sb01g037020	similar to Putative uncharacterized protein				PTHR37234:SF1	Sobic.001G389700;Sobic.001G389800;Sobic.001G389900;Sobic.001G390000;Sobic.001G390200;Sobic.001G390300;Sobic.001G390400;Sobic.001G390500;Sobic.001G390700;Sobic.001G390800
gray_mean	S1_67679481	0.475795	2.32475e-10	159	1	67679481	9.63362	Sobic.001G390400.v3.2	Sobic.001G390400	Chr01	67677297	67680123	67678710	771	TRUE	Sb01g037020	similar to Putative uncharacterized protein				PTHR37234:SF1	Sobic.001G389700;Sobic.001G389800;Sobic.001G389900;Sobic.001G390000;Sobic.001G390200;Sobic.001G390300;Sobic.001G390400;Sobic.001G390500;Sobic.001G390700;Sobic.001G390800
gray_mean	S1_12325861	-0.472305	3.27295e-10	159	1	12325861	9.48506	Sobic.001G153200.v3.2	Sobic.001G153200	Chr01	12322042	12325808	12323925	1936	FALSE	Sb01g013300		(1 of 1) PTHR31182:SF15 - F26K24.5 PROTEIN	(1 of 1) PTHR31182:SF15 - F26K24.5 PROTEIN		PTHR31182:SF15	Sobic.001G153000;Sobic.001G153100;Sobic.001G153200;Sobic.001G153300;Sobic.001G153400;Sobic.001G153500;Sobic.001G153600;Sobic.001G153700;Sobic.001G153800;Sobic.001G153900;Sobic.001G154000;Sobic.001G154100
gray_mean	S1_12326235	-0.472305	3.27295e-10	159	1	12326235	9.48506	Sobic.001G153300.v3.2	Sobic.001G153300	Chr01	12326219	12330601	12328410	2175	TRUE	Sb01g013310	similar to Pyrimidine 5'-nucleotidase-related	(1 of 1) 3.1.3.5//3.1.3.91 - 5'-nucleotidase. / 5'-nucleotidase. // 7-methylguanosine nucleotidase. / N(7)-methylguanylate 5'-phosphatase.	(1 of 1) 3.1.3.5//3.1.3.91 - 5'-nucleotidase. / 5'-nucleotidase. // 7-methylguanosine nucleotidase. / N(7)-methylguanylate 5'-phosphatase.	GO:0000287 GO:0005737 GO:0008253	PTHR13045:SF0	Sobic.001G153000;Sobic.001G153100;Sobic.001G153200;Sobic.001G153300;Sobic.001G153400;Sobic.001G153500;Sobic.001G153600;Sobic.001G153700;Sobic.001G153800;Sobic.001G153900;Sobic.001G154000;Sobic.001G154100
gray_mean	S1_12326607	-0.472305	3.27295e-10	159	1	12326607	9.48506	Sobic.001G153300.v3.2	Sobic.001G153300	Chr01	12326219	12330601	12328410	1803	TRUE	Sb01g013310	similar to Pyrimidine 5'-nucleotidase-related	(1 of 1) 3.1.3.5//3.1.3.91 - 5'-nucleotidase. / 5'-nucleotidase. // 7-methylguanosine nucleotidase. / N(7)-methylguanylate 5'-phosphatase.	(1 of 1) 3.1.3.5//3.1.3.91 - 5'-nucleotidase. / 5'-nucleotidase. // 7-methylguanosine nucleotidase. / N(7)-methylguanylate 5'-phosphatase.	GO:0000287 GO:0005737 GO:0008253	PTHR13045:SF0	Sobic.001G153000;Sobic.001G153100;Sobic.001G153200;Sobic.001G153300;Sobic.001G153400;Sobic.001G153500;Sobic.001G153600;Sobic.001G153700;Sobic.001G153800;Sobic.001G153900;Sobic.001G154000;Sobic.001G154100
gray_mean	S1_74436995	0.472088	3.34283e-10	159	1	74436995	9.47589	Sobic.001G471800.v3.2	Sobic.001G471800	Chr01	74435648	74437845	74436746	249	TRUE	Sb01g044210	similar to Os03g0194300 protein	(1 of 7) PF03188//PF04526 - Eukaryotic cytochrome b561 (Cytochrom_B561) // Protein of unknown function (DUF568) (DUF568)	(1 of 4) PF03188//PF04526 - Eukaryotic cytochrome b561 (Cytochrom_B561) // Protein of unknown function (DUF568) (DUF568)		PTHR23130:SF60	Sobic.001G471150;Sobic.001G471200;Sobic.001G471300;Sobic.001G471400;Sobic.001G471500;Sobic.001G471600;Sobic.001G471800;Sobic.001G471900;Sobic.001G472000;Sobic.001G472050;Sobic.001G472100;Sobic.001G472200;Sobic.001G472301;Sobic.001G472400
gray_mean	S1_74436920	0.472088	3.34283e-10	159	1	74436920	9.47589	Sobic.001G471800.v3.2	Sobic.001G471800	Chr01	74435648	74437845	74436746	174	TRUE	Sb01g044210	similar to Os03g0194300 protein	(1 of 7) PF03188//PF04526 - Eukaryotic cytochrome b561 (Cytochrom_B561) // Protein of unknown function (DUF568) (DUF568)	(1 of 4) PF03188//PF04526 - Eukaryotic cytochrome b561 (Cytochrom_B561) // Protein of unknown function (DUF568) (DUF568)		PTHR23130:SF60	Sobic.001G471150;Sobic.001G471200;Sobic.001G471300;Sobic.001G471400;Sobic.001G471500;Sobic.001G471600;Sobic.001G471800;Sobic.001G471900;Sobic.001G472000;Sobic.001G472050;Sobic.001G472100;Sobic.001G472200;Sobic.001G472301;Sobic.001G472400
gray_mean	S10_27327923	-0.468535	4.71515e-10	159	10	27327923	9.3265	Sobic.010G140575.v3.2	Sobic.010G140575	Chr10	27296735	27298668	27297701	30222	FALSE			(1 of 1) PTHR23236:SF51 - NUCLEOLAR PROTEIN 6	(1 of 2) PTHR23002:SF89 - CCHC-TYPE DOMAIN-CONTAINING PROTEIN	GO:0003676 GO:0008270	PTHR23002:SF89	Sobic.010G140575
gray_mean	S3_3067683	-0.467799	5.06112e-10	159	3	3067683	9.29575	Sobic.003G033500.v3.2	Sobic.003G033500	Chr03	3066533	3067815	3067174	509	TRUE	Sb03g003050	weakly similar to Putative uncharacterized protein	(1 of 2) PTHR31992:SF62 - DOF ZINC FINGER PROTEIN DOF1.7-RELATED	(1 of 1) PTHR31992:SF363 - DOF-TYPE DOMAIN-CONTAINING PROTEIN	GO:0003677 GO:0006355	PTHR31992:SF371	Sobic.003G032800;Sobic.003G032900;Sobic.003G033000;Sobic.003G033100;Sobic.003G033200;Sobic.003G033300;Sobic.003G033400;Sobic.003G033500;Sobic.003G033600;Sobic.003G033700;Sobic.003G033800;Sobic.003G033900;Sobic.003G034000;Sobic.003G034100
gray_mean	S10_34005296	-0.467518	5.1997e-10	159	10	34005296	9.28402	Sobic.010G141201.v3.2	Sobic.010G141201	Chr10	33919080	33920871	33919975	85321	FALSE			(1 of 1) K03164 - DNA topoisomerase II [EC:5.99.1.3] (TOP2)	(1 of 2) K03164 - DNA topoisomerase II [EC:5.99.1.3] (TOP2)		PTHR10169:SF38
gray_mean	S1_12326711	-0.467499	5.20914e-10	159	1	12326711	9.28323	Sobic.001G153300.v3.2	Sobic.001G153300	Chr01	12326219	12330601	12328410	1699	TRUE	Sb01g013310	similar to Pyrimidine 5'-nucleotidase-related	(1 of 1) 3.1.3.5//3.1.3.91 - 5'-nucleotidase. / 5'-nucleotidase. // 7-methylguanosine nucleotidase. / N(7)-methylguanylate 5'-phosphatase.	(1 of 1) 3.1.3.5//3.1.3.91 - 5'-nucleotidase. / 5'-nucleotidase. // 7-methylguanosine nucleotidase. / N(7)-methylguanylate 5'-phosphatase.	GO:0000287 GO:0005737 GO:0008253	PTHR13045:SF0	Sobic.001G153000;Sobic.001G153100;Sobic.001G153200;Sobic.001G153300;Sobic.001G153400;Sobic.001G153500;Sobic.001G153600;Sobic.001G153700;Sobic.001G153800;Sobic.001G153900;Sobic.001G154000;Sobic.001G154100
gray_mean	S1_5503238	0.466878	5.52859e-10	159	1	5503238	9.25739	Sobic.001G072400.v3.2	Sobic.001G072400	Chr01	5500965	5502534	5501749	1489	FALSE							Sobic.001G071700;Sobic.001G071800;Sobic.001G071900;Sobic.001G072000;Sobic.001G072100;Sobic.001G072200;Sobic.001G072250;Sobic.001G072300;Sobic.001G072400;Sobic.001G072500;Sobic.001G072550;Sobic.001G072600;Sobic.001G072700;Sobic.001G072800;Sobic.001G072900;Sobic.001G073000
gray_mean	S1_72308374	0.466687	5.63076e-10	159	1	72308374	9.24943	Sobic.001G446300.v3.2	Sobic.001G446300	Chr01	72294886	72298060	72296473	11901	FALSE	Sb01g041940	similar to Expressed protein	(1 of 1) PTHR34356:SF3 - EXPRESSED PROTEIN	(1 of 1) PTHR34356:SF3 - EXPRESSED PROTEIN		PTHR34356:SF3	Sobic.001G445900;Sobic.001G446000;Sobic.001G446100;Sobic.001G446200;Sobic.001G446300;Sobic.001G446400;Sobic.001G446500
gray_mean	S5_39491371	-0.466338	5.8216e-10	159	5	39491371	9.23496	Sobic.005G112700.v3.2	Sobic.005G112700	Chr05	39112624	39113456	39113040	378331	FALSE	Sb05g014060	similar to Pathogenesis-related protein precursor	(1 of 1) PTHR46351:SF7 - HEVEIN-LIKE PREPROPROTEIN	(1 of 1) PTHR46351:SF3 - WOUND-INDUCED PROTEIN WIN2	GO:0042742 GO:0050832	PTHR46351:SF12
gray_mean	S4_44592781	-0.465724	6.17318e-10	159	4	44592781	9.20949	Sobic.004G145000.v3.2	Sobic.004G145000	Chr04	44467385	44482770	44475077	117704	FALSE			(1 of 1) PTHR10997:SF18 - D-IMPORTIN 7/RANBP7	(1 of 1) PF03810//PF08506 - Importin-beta N-terminal domain (IBN_N) // Cse1 (Cse1)	GO:0006886 GO:0031267	PTHR10997:SF18
gray_mean	S9_59270937	-0.465711	6.18059e-10	159	9	59270937	9.20897	Sobic.009G259200.v3.2	Sobic.009G259200	Chr09	59268214	59273174	59270694	243	TRUE	Sb09g030840	similar to Nucleoside diphosphate kinase	(1 of 2) PTHR11349:SF100 - NUCLEOSIDE DIPHOSPHATE KINASE-RELATED	(1 of 1) PTHR11349:SF101//PTHR11349:SF112 - NUCLEOSIDE DIPHOSPHATE KINASE III, CHLOROPLASTIC_MITOCHONDRIAL // NUCLEOSIDE DIPHOSPHATE KINASE	GO:0004550 GO:0006183 GO:0006228 GO:0006241	PTHR11349:SF112	Sobic.009G258400;Sobic.009G258500;Sobic.009G258600;Sobic.009G258700;Sobic.009G258800;Sobic.009G258900;Sobic.009G259100;Sobic.009G259200;Sobic.009G259300;Sobic.009G259400;Sobic.009G259500;Sobic.009G259600;Sobic.009G259700;Sobic.009G259800
gray_mean	S9_59270938	-0.465711	6.18059e-10	159	9	59270938	9.20897	Sobic.009G259200.v3.2	Sobic.009G259200	Chr09	59268214	59273174	59270694	244	TRUE	Sb09g030840	similar to Nucleoside diphosphate kinase	(1 of 2) PTHR11349:SF100 - NUCLEOSIDE DIPHOSPHATE KINASE-RELATED	(1 of 1) PTHR11349:SF101//PTHR11349:SF112 - NUCLEOSIDE DIPHOSPHATE KINASE III, CHLOROPLASTIC_MITOCHONDRIAL // NUCLEOSIDE DIPHOSPHATE KINASE	GO:0004550 GO:0006183 GO:0006228 GO:0006241	PTHR11349:SF112	Sobic.009G258400;Sobic.009G258500;Sobic.009G258600;Sobic.009G258700;Sobic.009G258800;Sobic.009G258900;Sobic.009G259100;Sobic.009G259200;Sobic.009G259300;Sobic.009G259400;Sobic.009G259500;Sobic.009G259600;Sobic.009G259700;Sobic.009G259800
gray_mean	S1_67679331	0.465196	6.49184e-10	159	1	67679331	9.18763	Sobic.001G390400.v3.2	Sobic.001G390400	Chr01	67677297	67680123	67678710	621	TRUE	Sb01g037020	similar to Putative uncharacterized protein				PTHR37234:SF1	Sobic.001G389700;Sobic.001G389800;Sobic.001G389900;Sobic.001G390000;Sobic.001G390200;Sobic.001G390300;Sobic.001G390400;Sobic.001G390500;Sobic.001G390700;Sobic.001G390800
gray_mean	S1_67679409	0.465196	6.49184e-10	159	1	67679409	9.18763	Sobic.001G390400.v3.2	Sobic.001G390400	Chr01	67677297	67680123	67678710	699	TRUE	Sb01g037020	similar to Putative uncharacterized protein				PTHR37234:SF1	Sobic.001G389700;Sobic.001G389800;Sobic.001G389900;Sobic.001G390000;Sobic.001G390200;Sobic.001G390300;Sobic.001G390400;Sobic.001G390500;Sobic.001G390700;Sobic.001G390800
gray_mean	S1_67679299	0.465196	6.49184e-10	159	1	67679299	9.18763	Sobic.001G390400.v3.2	Sobic.001G390400	Chr01	67677297	67680123	67678710	589	TRUE	Sb01g037020	similar to Putative uncharacterized protein				PTHR37234:SF1	Sobic.001G389700;Sobic.001G389800;Sobic.001G389900;Sobic.001G390000;Sobic.001G390200;Sobic.001G390300;Sobic.001G390400;Sobic.001G390500;Sobic.001G390700;Sobic.001G390800
gray_mean	S1_67679324	0.465196	6.49184e-10	159	1	67679324	9.18763	Sobic.001G390400.v3.2	Sobic.001G390400	Chr01	67677297	67680123	67678710	614	TRUE	Sb01g037020	similar to Putative uncharacterized protein				PTHR37234:SF1	Sobic.001G389700;Sobic.001G389800;Sobic.001G389900;Sobic.001G390000;Sobic.001G390200;Sobic.001G390300;Sobic.001G390400;Sobic.001G390500;Sobic.001G390700;Sobic.001G390800
gray_mean	S9_59408381	-0.464375	7.019e-10	159	9	59408381	9.15372	Sobic.009G260900.v3.2	Sobic.009G260900	Chr09	59406595	59410797	59408696	315	TRUE	Sb09g030970	similar to Putative uncharacterized protein	(1 of 1) PTHR34553:SF4 - G1_S-SPECIFIC CYCLIN-E PROTEIN	(1 of 10) IPR001374 - R3H domain		PTHR34553:SF2	Sobic.009G260500;Sobic.009G260550;Sobic.009G260600;Sobic.009G260650;Sobic.009G260700;Sobic.009G260800;Sobic.009G260900
gray_mean	S4_7338234	0.464044	7.24296e-10	159	4	7338234	9.14008	Sobic.004G087200.v3.2	Sobic.004G087200	Chr04	7338255	7339772	7339013	779	FALSE	Sb04g007220	weakly similar to Putative uncharacterized protein	(1 of 1) PTHR48047:SF143 - UDP-GLYCOSYLTRANSFERASE 73D1	(1 of 2) K13496 - UDP-glucosyl transferase 73C [EC:2.4.1.-] Glc - brassinosteroid (UGT73C)	GO:0008194	PTHR48047:SF245	Sobic.004G086700;Sobic.004G086800;Sobic.004G086900;Sobic.004G087000;Sobic.004G087050;Sobic.004G087100;Sobic.004G087200;Sobic.004G087300;Sobic.004G087366;Sobic.004G087432
gray_mean	S4_60250959	-0.463796	7.41536e-10	159	4	60250959	9.12987	Sobic.004G256550.v3.2	Sobic.004G256550	Chr04	60248668	60250271	60249469	1490	FALSE			(1 of 4) PTHR47950:SF4 - CYTOCHROME P450 76C4	(1 of 3) PTHR47950:SF32 - CYTOCHROME P450 FAMILY PROTEIN, EXPRESSED	GO:0004497 GO:0005506 GO:0016705 GO:0020037	PTHR47950:SF32	Sobic.004G256100;Sobic.004G256200;Sobic.004G256300;Sobic.004G256400;Sobic.004G256500;Sobic.004G256550;Sobic.004G256600;Sobic.004G256700;Sobic.004G256800;Sobic.004G256900;Sobic.004G257000;Sobic.004G257100
gray_mean	S4_60250947	-0.463796	7.41536e-10	159	4	60250947	9.12987	Sobic.004G256550.v3.2	Sobic.004G256550	Chr04	60248668	60250271	60249469	1478	FALSE			(1 of 4) PTHR47950:SF4 - CYTOCHROME P450 76C4	(1 of 3) PTHR47950:SF32 - CYTOCHROME P450 FAMILY PROTEIN, EXPRESSED	GO:0004497 GO:0005506 GO:0016705 GO:0020037	PTHR47950:SF32	Sobic.004G256100;Sobic.004G256200;Sobic.004G256300;Sobic.004G256400;Sobic.004G256500;Sobic.004G256550;Sobic.004G256600;Sobic.004G256700;Sobic.004G256800;Sobic.004G256900;Sobic.004G257000;Sobic.004G257100
gray_mean	S2_6831965	-0.46359	7.5619e-10	159	2	6831965	9.12137	Sobic.002G069000.v3.2	Sobic.002G069000	Chr02	6831735	6837953	6834844	2879	TRUE	Sb02g005800	similar to Putative uncharacterized protein	(1 of 1) PTHR11214:SF395 - HYDROXYPROLINE O-GALACTOSYLTRANSFERASE GALT6	(1 of 12) 2.4.1.86 - N-acetyl-beta-D-glucosaminide beta-(1,3)-galactosyltransferase. / paragloboside synthase.	GO:0006486 GO:0016020 GO:0016758 GO:0030246	PTHR11214:SF105	Sobic.002G068300;Sobic.002G068400;Sobic.002G068500;Sobic.002G068600;Sobic.002G068701;Sobic.002G068800;Sobic.002G068900;Sobic.002G069000;Sobic.002G069050;Sobic.002G069100
gray_mean	S2_5320584	-0.463384	7.71108e-10	159	2	5320584	9.11288	Sobic.002G055900.v3.2	Sobic.002G055900	Chr02	5321522	5322839	5322180	1596	FALSE	Sb02g004670	similar to Auxin-responsive protein IAA24	(1 of 1) PTHR31734:SF227 - AUXIN-RESPONSIVE PROTEIN IAA4	(1 of 29) K14484 - auxin-responsive protein IAA (IAA)	GO:0005515	PTHR31734:SF8	Sobic.002G055300;Sobic.002G055400;Sobic.002G055500;Sobic.002G055600;Sobic.002G055700;Sobic.002G055800;Sobic.002G055900
gray_mean	S2_54254795	-0.462242	8.58981e-10	159	2	54254795	9.06602	Sobic.002G171200.v3.2	Sobic.002G171200	Chr02	54243659	54248595	54246127	8668	FALSE	Sb02g022011		(1 of 1) PTHR13301:SF215 - CELLULOSE SYNTHASE-LIKE PROTEIN D2	(1 of 29) 2.4.2.24 - 1,4-beta-D-xylan synthase. / 1,4-beta-D-xylan synthase.	GO:0016020 GO:0016760 GO:0030244	PTHR13301:SF169	Sobic.002G171001;Sobic.002G171101;Sobic.002G171200;Sobic.002G171300;Sobic.002G171400
gray_mean	S2_54254793	-0.462242	8.58981e-10	159	2	54254793	9.06602	Sobic.002G171200.v3.2	Sobic.002G171200	Chr02	54243659	54248595	54246127	8666	FALSE	Sb02g022011		(1 of 1) PTHR13301:SF215 - CELLULOSE SYNTHASE-LIKE PROTEIN D2	(1 of 29) 2.4.2.24 - 1,4-beta-D-xylan synthase. / 1,4-beta-D-xylan synthase.	GO:0016020 GO:0016760 GO:0030244	PTHR13301:SF169	Sobic.002G171001;Sobic.002G171101;Sobic.002G171200;Sobic.002G171300;Sobic.002G171400
gray_mean	S4_7668477	-0.462214	8.61202e-10	159	4	7668477	9.0649	Sobic.004G090300.v3.2	Sobic.004G090300	Chr04	7670976	7672253	7671614	3137	FALSE				(1 of 6) PTHR33207:SF130 - OS02G0294100 PROTEIN	GO:0005515	PTHR33207:SF71	Sobic.004G089901;Sobic.004G090000;Sobic.004G090100;Sobic.004G090200;Sobic.004G090300;Sobic.004G090400;Sobic.004G090500;Sobic.004G090600
gray_mean	S4_44786303	0.459953	1.06512e-09	159	4	44786303	8.9726	Sobic.004G145300.v3.2	Sobic.004G145300	Chr04	44738170	44740410	44739290	47013	FALSE	Sb04g018950	similar to Os06g0492900 protein	(1 of 1) PTHR31639:SF237 - OS08G0460800 PROTEIN	(1 of 2) PTHR32141:SF40 - OS06G0492900 PROTEIN	GO:0005515	PTHR32141:SF40	Sobic.004G145300
gray_mean	S4_7630308	-0.459445	1.11705e-09	159	4	7630308	8.95193	Sobic.004G090000.v3.2	Sobic.004G090000	Chr04	7633531	7635140	7634335	4027	FALSE				(1 of 6) PTHR33207:SF130 - OS02G0294100 PROTEIN	GO:0005515	PTHR33207:SF71	Sobic.004G089400;Sobic.004G089450;Sobic.004G089500;Sobic.004G089600;Sobic.004G089700;Sobic.004G089801;Sobic.004G089901;Sobic.004G090000;Sobic.004G090100;Sobic.004G090200;Sobic.004G090300
gray_mean	S4_7640799	-0.459445	1.11705e-09	159	4	7640799	8.95193	Sobic.004G090100.v3.2	Sobic.004G090100	Chr04	7640465	7641111	7640788	11	TRUE							Sobic.004G089450;Sobic.004G089500;Sobic.004G089600;Sobic.004G089700;Sobic.004G089801;Sobic.004G089901;Sobic.004G090000;Sobic.004G090100;Sobic.004G090200;Sobic.004G090300;Sobic.004G090400
gray_mean	S4_45034195	0.45836	1.23606e-09	159	4	45034195	8.90796	Sobic.004G145900.v3.2	Sobic.004G145900	Chr04	45034413	45035039	45034726	531	FALSE	Sb04g019010	similar to Putative uncharacterized protein	(1 of 1) PTHR31621:SF0 - DUF679 DOMAIN MEMBRANE PROTEIN 7	(1 of 20) PF05078 - Protein of unknown function (DUF679) (DUF679)		PTHR31621:SF9	Sobic.004G145701;Sobic.004G145801;Sobic.004G145900;Sobic.004G146000
gray_mean	S6_51227840	-0.458091	1.26744e-09	159	6	51227840	8.89707	Sobic.006G151500.v3.2	Sobic.006G151500	Chr06	51224273	51229784	51227028	812	TRUE	Sb06g022930	similar to OSJNBb0065J09.8 protein	(1 of 1) PTHR13878:SF53 - CYTOKININ DEHYDROGENASE 6	(1 of 10) 1.5.99.12 - cytokinin dehydrogenase. / cytokinin oxidase.	GO:0003824 GO:0009690 GO:0019139 GO:0050660 GO:0071949	PTHR13878:SF59	Sobic.006G150900;Sobic.006G151001;Sobic.006G151100;Sobic.006G151200;Sobic.006G151300;Sobic.006G151500;Sobic.006G151600;Sobic.006G151800;Sobic.006G152000;Sobic.006G152100
gray_mean	S4_53980702	0.457892	1.29108e-09	159	4	53980702	8.88905	Sobic.004G187800.v3.2	Sobic.004G187800	Chr04	53979841	53981990	53980915	213	TRUE	Sb04g023630	weakly similar to Zinc finger (C3HC4-type RING finger)-like protein	(1 of 1) PTHR45676:SF177 - RING-TYPE E3 UBIQUITIN TRANSFERASE	(1 of 8) PTHR46913:SF1 - RING-H2 FINGER PROTEIN ATL16	GO:0008270	PTHR46913:SF1	Sobic.004G187200;Sobic.004G187300;Sobic.004G187400;Sobic.004G187501;Sobic.004G187600;Sobic.004G187701;Sobic.004G187800;Sobic.004G187900;Sobic.004G188000;Sobic.004G188100;Sobic.004G188201;Sobic.004G188300
gray_mean	S4_7670450	-0.45789	1.29135e-09	159	4	7670450	8.88896	Sobic.004G090300.v3.2	Sobic.004G090300	Chr04	7670976	7672253	7671614	1164	FALSE				(1 of 6) PTHR33207:SF130 - OS02G0294100 PROTEIN	GO:0005515	PTHR33207:SF71	Sobic.004G089901;Sobic.004G090000;Sobic.004G090100;Sobic.004G090200;Sobic.004G090300;Sobic.004G090400;Sobic.004G090500;Sobic.004G090600
gray_mean	S2_54387166	-0.457644	1.32127e-09	159	2	54387166	8.87901	Sobic.002G171500.v3.2	Sobic.002G171500	Chr02	54389386	54390680	54390033	2867	FALSE	Sb02g022060	Predicted protein		(1 of 8) PTHR33207:SF99 - OS09G0341600 PROTEIN	GO:0005515	PTHR33207:SF100	Sobic.002G171500;Sobic.002G171600;Sobic.002G171700
gray_mean	S1_23964984	0.457536	1.3345e-09	159	1	23964984	8.87468	Sobic.001G237000.v3.2	Sobic.001G237000	Chr01	23964444	23967203	23965823	839	TRUE	Sb01g020950	similar to Lectin protein kinase, putative, expressed	(1 of 1) PTHR27007:SF325 - L-TYPE LECTIN-DOMAIN CONTAINING RECEPTOR KINASE IV.1	(1 of 51) PF00069//PF00139 - Protein kinase domain (Pkinase) // Legume lectin domain (Lectin_legB)	GO:0004672 GO:0004713 GO:0005524 GO:0006468 GO:0030246	PTHR27007:SF11	Sobic.001G236700;Sobic.001G236800;Sobic.001G236900;Sobic.001G236950;Sobic.001G237000;Sobic.001G237100;Sobic.001G237200;Sobic.001G237250;Sobic.001G237300
gray_mean	S4_7338338	0.45736	1.35659e-09	159	4	7338338	8.86755	Sobic.004G087200.v3.2	Sobic.004G087200	Chr04	7338255	7339772	7339013	675	TRUE	Sb04g007220	weakly similar to Putative uncharacterized protein	(1 of 1) PTHR48047:SF143 - UDP-GLYCOSYLTRANSFERASE 73D1	(1 of 2) K13496 - UDP-glucosyl transferase 73C [EC:2.4.1.-] Glc - brassinosteroid (UGT73C)	GO:0008194	PTHR48047:SF245	Sobic.004G086700;Sobic.004G086800;Sobic.004G086900;Sobic.004G087000;Sobic.004G087050;Sobic.004G087100;Sobic.004G087200;Sobic.004G087300;Sobic.004G087366;Sobic.004G087432
gray_mean	S4_7338336	0.45736	1.35659e-09	159	4	7338336	8.86755	Sobic.004G087200.v3.2	Sobic.004G087200	Chr04	7338255	7339772	7339013	677	TRUE	Sb04g007220	weakly similar to Putative uncharacterized protein	(1 of 1) PTHR48047:SF143 - UDP-GLYCOSYLTRANSFERASE 73D1	(1 of 2) K13496 - UDP-glucosyl transferase 73C [EC:2.4.1.-] Glc - brassinosteroid (UGT73C)	GO:0008194	PTHR48047:SF245	Sobic.004G086700;Sobic.004G086800;Sobic.004G086900;Sobic.004G087000;Sobic.004G087050;Sobic.004G087100;Sobic.004G087200;Sobic.004G087300;Sobic.004G087366;Sobic.004G087432
gray_mean	S1_67679389	0.456702	1.44187e-09	159	1	67679389	8.84107	Sobic.001G390400.v3.2	Sobic.001G390400	Chr01	67677297	67680123	67678710	679	TRUE	Sb01g037020	similar to Putative uncharacterized protein				PTHR37234:SF1	Sobic.001G389700;Sobic.001G389800;Sobic.001G389900;Sobic.001G390000;Sobic.001G390200;Sobic.001G390300;Sobic.001G390400;Sobic.001G390500;Sobic.001G390700;Sobic.001G390800
gray_mean	S1_67679349	0.456702	1.44187e-09	159	1	67679349	8.84107	Sobic.001G390400.v3.2	Sobic.001G390400	Chr01	67677297	67680123	67678710	639	TRUE	Sb01g037020	similar to Putative uncharacterized protein				PTHR37234:SF1	Sobic.001G389700;Sobic.001G389800;Sobic.001G389900;Sobic.001G390000;Sobic.001G390200;Sobic.001G390300;Sobic.001G390400;Sobic.001G390500;Sobic.001G390700;Sobic.001G390800
gray_mean	S10_55993598	-0.456483	1.47147e-09	159	10	55993598	8.83225	Sobic.010G216700.v3.2	Sobic.010G216700	Chr10	55998521	56003550	56001035	7437	FALSE	Sb10g026300	similar to Probable auxin efflux carrier component 2	(1 of 1) PTHR31752:SF4 - AUXIN EFFLUX CARRIER COMPONENT 2	(1 of 1) PTHR31752:SF4 - AUXIN EFFLUX CARRIER COMPONENT 2	GO:0016020 GO:0055085	PTHR31752:SF4	Sobic.010G216100;Sobic.010G216200;Sobic.010G216300;Sobic.010G216400;Sobic.010G216500;Sobic.010G216600;Sobic.010G216700;Sobic.010G216800;Sobic.010G216901;Sobic.010G217001;Sobic.010G217100;Sobic.010G217200;Sobic.010G217400;Sobic.010G217466
gray_mean	S1_55566142	0.45621	1.50919e-09	159	1	55566142	8.82126	Sobic.001G283100.v3.2	Sobic.001G283100	Chr01	55563521	55566618	55565069	1073	TRUE	Sb01g027850	similar to Putative uncharacterized protein	(1 of 1) PTHR30249:SF0 - PLASTIDAL GLYCOLATE/GLYCERATE TRANSLOCATOR 1, CHLOROPLASTIC	(1 of 1) PF04172 - LrgB-like family (LrgB)		PTHR30249:SF12	Sobic.001G283000;Sobic.001G283100;Sobic.001G283200;Sobic.001G283300;Sobic.001G283400;Sobic.001G283500;Sobic.001G283600
gray_mean	S1_55566061	0.45621	1.50919e-09	159	1	55566061	8.82126	Sobic.001G283100.v3.2	Sobic.001G283100	Chr01	55563521	55566618	55565069	992	TRUE	Sb01g027850	similar to Putative uncharacterized protein	(1 of 1) PTHR30249:SF0 - PLASTIDAL GLYCOLATE/GLYCERATE TRANSLOCATOR 1, CHLOROPLASTIC	(1 of 1) PF04172 - LrgB-like family (LrgB)		PTHR30249:SF12	Sobic.001G283000;Sobic.001G283100;Sobic.001G283200;Sobic.001G283300;Sobic.001G283400;Sobic.001G283500;Sobic.001G283600
gray_mean	S1_55566000	0.45621	1.50919e-09	159	1	55566000	8.82126	Sobic.001G283100.v3.2	Sobic.001G283100	Chr01	55563521	55566618	55565069	931	TRUE	Sb01g027850	similar to Putative uncharacterized protein	(1 of 1) PTHR30249:SF0 - PLASTIDAL GLYCOLATE/GLYCERATE TRANSLOCATOR 1, CHLOROPLASTIC	(1 of 1) PF04172 - LrgB-like family (LrgB)		PTHR30249:SF12	Sobic.001G283000;Sobic.001G283100;Sobic.001G283200;Sobic.001G283300;Sobic.001G283400;Sobic.001G283500;Sobic.001G283600
gray_mean	S1_55566100	0.45621	1.50919e-09	159	1	55566100	8.82126	Sobic.001G283100.v3.2	Sobic.001G283100	Chr01	55563521	55566618	55565069	1031	TRUE	Sb01g027850	similar to Putative uncharacterized protein	(1 of 1) PTHR30249:SF0 - PLASTIDAL GLYCOLATE/GLYCERATE TRANSLOCATOR 1, CHLOROPLASTIC	(1 of 1) PF04172 - LrgB-like family (LrgB)		PTHR30249:SF12	Sobic.001G283000;Sobic.001G283100;Sobic.001G283200;Sobic.001G283300;Sobic.001G283400;Sobic.001G283500;Sobic.001G283600
gray_mean	S5_35454612	-0.456046	1.53213e-09	159	5	35454612	8.8147	Sobic.005G111000.v3.2	Sobic.005G111000	Chr05	35459895	35482244	35471069	16457	FALSE	Sb05g012530	similar to Receptor-like kinase RHG4	(1 of 1) PTHR47986:SF18 - RECEPTOR-LIKE KINASE TMK3	(1 of 2) PTHR47986:SF32 - OS11G0448000 PROTEIN	GO:0004672 GO:0004713 GO:0005515 GO:0005524 GO:0006468	PTHR47986:SF32	Sobic.005G110900;Sobic.005G111000
gray_mean	S1_11604413	0.455826	1.56368e-09	159	1	11604413	8.80585	Sobic.001G144800.v3.2	Sobic.001G144800	Chr01	11603678	11604654	11604166	247	TRUE	Sb01g012630	weakly similar to Expressed protein	(1 of 3) PTHR33044:SF256 - BIFUNCTIONAL INHIBITOR_LIPID-TRANSFER PROTEIN_SEED STORAGE 2S ALBUMIN SUPERFAMILY PROTEIN-RELATED	(1 of 1) PTHR33044:SF258 - OS03G0664400 PROTEIN		PTHR33044:SF258	Sobic.001G144001;Sobic.001G144100;Sobic.001G144150;Sobic.001G144200;Sobic.001G144300;Sobic.001G144400;Sobic.001G144600;Sobic.001G144700;Sobic.001G144800;Sobic.001G144900;Sobic.001G145000;Sobic.001G145050;Sobic.001G145100;Sobic.001G145200;Sobic.001G145300;Sobic.001G145400
gray_mean	S6_58488981	0.455493	1.61251e-09	159	6	58488981	8.7925	Sobic.006G245300.v3.2	Sobic.006G245300	Chr06	58488906	58489673	58489289	308	TRUE	Sb06g031100	similar to Chromosome chr11 scaffold_56, whole genome shotgun sequence	(1 of 1) PTHR31734:SF7 - AUXIN-RESPONSIVE PROTEIN IAA33	(1 of 1) PTHR31734:SF7 - AUXIN-RESPONSIVE PROTEIN IAA33	GO:0005515	PTHR31734:SF7	Sobic.006G244700;Sobic.006G244800;Sobic.006G244900;Sobic.006G245000;Sobic.006G245100;Sobic.006G245200;Sobic.006G245300;Sobic.006G245400;Sobic.006G245500;Sobic.006G245600;Sobic.006G245700;Sobic.006G245800
gray_mean	S1_67679451	0.455324	1.6379e-09	159	1	67679451	8.78571	Sobic.001G390400.v3.2	Sobic.001G390400	Chr01	67677297	67680123	67678710	741	TRUE	Sb01g037020	similar to Putative uncharacterized protein				PTHR37234:SF1	Sobic.001G389700;Sobic.001G389800;Sobic.001G389900;Sobic.001G390000;Sobic.001G390200;Sobic.001G390300;Sobic.001G390400;Sobic.001G390500;Sobic.001G390700;Sobic.001G390800
gray_mean	S10_27262296	-0.455203	1.65623e-09	159	10	27262296	8.78088	Sobic.010G140575.v3.2	Sobic.010G140575	Chr10	27296735	27298668	27297701	35405	FALSE			(1 of 1) PTHR23236:SF51 - NUCLEOLAR PROTEIN 6	(1 of 2) PTHR23002:SF89 - CCHC-TYPE DOMAIN-CONTAINING PROTEIN	GO:0003676 GO:0008270	PTHR23002:SF89	Sobic.010G140550;Sobic.010G140575
gray_mean	S4_7338509	0.453661	1.90877e-09	159	4	7338509	8.71925	Sobic.004G087200.v3.2	Sobic.004G087200	Chr04	7338255	7339772	7339013	504	TRUE	Sb04g007220	weakly similar to Putative uncharacterized protein	(1 of 1) PTHR48047:SF143 - UDP-GLYCOSYLTRANSFERASE 73D1	(1 of 2) K13496 - UDP-glucosyl transferase 73C [EC:2.4.1.-] Glc - brassinosteroid (UGT73C)	GO:0008194	PTHR48047:SF245	Sobic.004G086700;Sobic.004G086800;Sobic.004G086900;Sobic.004G087000;Sobic.004G087050;Sobic.004G087100;Sobic.004G087200;Sobic.004G087300;Sobic.004G087366;Sobic.004G087432
gray_mean	S1_8981646	-0.45241	2.14037e-09	159	1	8981646	8.66951	Sobic.001G114700.v3.2	Sobic.001G114700	Chr01	8981022	8981849	8981435	211	TRUE							Sobic.001G113900;Sobic.001G114000;Sobic.001G114100;Sobic.001G114200;Sobic.001G114300;Sobic.001G114400;Sobic.001G114500;Sobic.001G114550;Sobic.001G114600;Sobic.001G114650;Sobic.001G114700;Sobic.001G114800;Sobic.001G114900;Sobic.001G115001;Sobic.001G115100;Sobic.001G115200;Sobic.001G115300;Sobic.001G115400;Sobic.001G115500;Sobic.001G115600
gray_mean	S1_8940232	-0.45241	2.14037e-09	159	1	8940232	8.66951	Sobic.001G114000.v3.2	Sobic.001G114000	Chr01	8935193	8946985	8941089	857	TRUE	Sb01g010130	similar to Expressed protein	(1 of 1) PTHR12894:SF50 - VACUOLAR SORTING PROTEIN 39	(1 of 1) PTHR12894:SF50 - VACUOLAR SORTING PROTEIN 39	GO:0006886 GO:0016192	PTHR12894:SF50	Sobic.001G113400;Sobic.001G113500;Sobic.001G113600;Sobic.001G113700;Sobic.001G113800;Sobic.001G113900;Sobic.001G114000;Sobic.001G114100;Sobic.001G114200;Sobic.001G114300;Sobic.001G114400;Sobic.001G114500;Sobic.001G114550;Sobic.001G114600;Sobic.001G114650;Sobic.001G114700;Sobic.001G114800;Sobic.001G114900
gray_mean	S10_17839356	-0.451788	2.26542e-09	159	10	17839356	8.64485	Sobic.010G130700.v3.2	Sobic.010G130700	Chr10	17844697	17847917	17846307	6951	FALSE	Sb10g012050	weakly similar to Predicted leucine rich repeat protein	(1 of 2) PTHR46662:SF99 - LRRNT_2 DOMAIN-CONTAINING PROTEIN	(1 of 6) PTHR48063:SF122 - LEUCINE RICH REPEAT FAMILY PROTEIN	GO:0005515	PTHR48063:SF40	Sobic.010G130700
gray_mean	S10_21418604	-0.451393	2.34858e-09	159	10	21418604	8.6292	Sobic.010G137200.v3.2	Sobic.010G137200	Chr10	21388154	21389547	21388850	29754	FALSE				(1 of 35) PTHR48243:SF1 - PMD DOMAIN-CONTAINING PROTEIN		PTHR48243:SF1	Sobic.010G137200
gray_mean	S1_23965059	0.450572	2.53056e-09	159	1	23965059	8.59678	Sobic.001G237000.v3.2	Sobic.001G237000	Chr01	23964444	23967203	23965823	764	TRUE	Sb01g020950	similar to Lectin protein kinase, putative, expressed	(1 of 1) PTHR27007:SF325 - L-TYPE LECTIN-DOMAIN CONTAINING RECEPTOR KINASE IV.1	(1 of 51) PF00069//PF00139 - Protein kinase domain (Pkinase) // Legume lectin domain (Lectin_legB)	GO:0004672 GO:0004713 GO:0005524 GO:0006468 GO:0030246	PTHR27007:SF11	Sobic.001G236700;Sobic.001G236800;Sobic.001G236900;Sobic.001G236950;Sobic.001G237000;Sobic.001G237100;Sobic.001G237200;Sobic.001G237250;Sobic.001G237300
gray_mean	S5_21295815	-0.450274	2.60004e-09	159	5	21295815	8.58502	Sobic.005G109000.v3.2	Sobic.005G109000	Chr05	21259432	21261780	21260606	35209	FALSE	Sb05g010360	similar to Cytochrome P450 family protein, expressed	(1 of 1) PTHR24296:SF101 - CYTOCHROME P450 94B1	(1 of 1) PTHR24296:SF204 - CYTOCHROME P450, FAMILY 94, SUBFAMILY B, POLYPEPTIDE 2	GO:0004497 GO:0005506 GO:0016705 GO:0020037	PTHR24296:SF204	Sobic.005G109000
gray_mean	S5_21348068	-0.450274	2.60004e-09	159	5	21348068	8.58502	Sobic.005G109000.v3.2	Sobic.005G109000	Chr05	21259432	21261780	21260606	87462	FALSE	Sb05g010360	similar to Cytochrome P450 family protein, expressed	(1 of 1) PTHR24296:SF101 - CYTOCHROME P450 94B1	(1 of 1) PTHR24296:SF204 - CYTOCHROME P450, FAMILY 94, SUBFAMILY B, POLYPEPTIDE 2	GO:0004497 GO:0005506 GO:0016705 GO:0020037	PTHR24296:SF204
gray_mean	S1_54461120	-0.450059	2.65134e-09	159	1	54461120	8.57654	Sobic.001G279000.v3.2	Sobic.001G279000	Chr01	54460256	54464469	54462362	1242	TRUE	Sb01g027450	Predicted protein		(1 of 163) PF12937 - F-box-like (F-box-like)	GO:0005515	PTHR36140:SF10	Sobic.001G279000;Sobic.001G279100;Sobic.001G279200
gray_mean	S1_8981766	-0.449706	2.73746e-09	159	1	8981766	8.56265	Sobic.001G114700.v3.2	Sobic.001G114700	Chr01	8981022	8981849	8981435	331	TRUE							Sobic.001G113900;Sobic.001G114000;Sobic.001G114100;Sobic.001G114200;Sobic.001G114300;Sobic.001G114400;Sobic.001G114500;Sobic.001G114550;Sobic.001G114600;Sobic.001G114650;Sobic.001G114700;Sobic.001G114800;Sobic.001G114900;Sobic.001G115001;Sobic.001G115100;Sobic.001G115200;Sobic.001G115300;Sobic.001G115400;Sobic.001G115500;Sobic.001G115600
gray_mean	S1_8981719	-0.449706	2.73746e-09	159	1	8981719	8.56265	Sobic.001G114700.v3.2	Sobic.001G114700	Chr01	8981022	8981849	8981435	284	TRUE							Sobic.001G113900;Sobic.001G114000;Sobic.001G114100;Sobic.001G114200;Sobic.001G114300;Sobic.001G114400;Sobic.001G114500;Sobic.001G114550;Sobic.001G114600;Sobic.001G114650;Sobic.001G114700;Sobic.001G114800;Sobic.001G114900;Sobic.001G115001;Sobic.001G115100;Sobic.001G115200;Sobic.001G115300;Sobic.001G115400;Sobic.001G115500;Sobic.001G115600
gray_mean	S1_8981788	-0.449706	2.73746e-09	159	1	8981788	8.56265	Sobic.001G114700.v3.2	Sobic.001G114700	Chr01	8981022	8981849	8981435	353	TRUE							Sobic.001G113900;Sobic.001G114000;Sobic.001G114100;Sobic.001G114200;Sobic.001G114300;Sobic.001G114400;Sobic.001G114500;Sobic.001G114550;Sobic.001G114600;Sobic.001G114650;Sobic.001G114700;Sobic.001G114800;Sobic.001G114900;Sobic.001G115001;Sobic.001G115100;Sobic.001G115200;Sobic.001G115300;Sobic.001G115400;Sobic.001G115500;Sobic.001G115600
gray_mean	S1_8981815	-0.449706	2.73746e-09	159	1	8981815	8.56265	Sobic.001G114700.v3.2	Sobic.001G114700	Chr01	8981022	8981849	8981435	380	TRUE							Sobic.001G113900;Sobic.001G114000;Sobic.001G114100;Sobic.001G114200;Sobic.001G114300;Sobic.001G114400;Sobic.001G114500;Sobic.001G114550;Sobic.001G114600;Sobic.001G114650;Sobic.001G114700;Sobic.001G114800;Sobic.001G114900;Sobic.001G115001;Sobic.001G115100;Sobic.001G115200;Sobic.001G115300;Sobic.001G115400;Sobic.001G115500;Sobic.001G115600
gray_mean	S1_8981755	-0.449706	2.73746e-09	159	1	8981755	8.56265	Sobic.001G114700.v3.2	Sobic.001G114700	Chr01	8981022	8981849	8981435	320	TRUE							Sobic.001G113900;Sobic.001G114000;Sobic.001G114100;Sobic.001G114200;Sobic.001G114300;Sobic.001G114400;Sobic.001G114500;Sobic.001G114550;Sobic.001G114600;Sobic.001G114650;Sobic.001G114700;Sobic.001G114800;Sobic.001G114900;Sobic.001G115001;Sobic.001G115100;Sobic.001G115200;Sobic.001G115300;Sobic.001G115400;Sobic.001G115500;Sobic.001G115600
gray_mean	S1_8981841	-0.449706	2.73746e-09	159	1	8981841	8.56265	Sobic.001G114700.v3.2	Sobic.001G114700	Chr01	8981022	8981849	8981435	406	TRUE							Sobic.001G113900;Sobic.001G114000;Sobic.001G114100;Sobic.001G114200;Sobic.001G114300;Sobic.001G114400;Sobic.001G114500;Sobic.001G114550;Sobic.001G114600;Sobic.001G114650;Sobic.001G114700;Sobic.001G114800;Sobic.001G114900;Sobic.001G115001;Sobic.001G115100;Sobic.001G115200;Sobic.001G115300;Sobic.001G115400;Sobic.001G115500;Sobic.001G115600
gray_mean	S10_46681409	-0.44919	2.86832e-09	159	10	46681409	8.54237	Sobic.010G158832.v3.2	Sobic.010G158832	Chr10	46676010	46681744	46678877	2532	TRUE	Sb10g021130	similar to Elicitor inducible beta-1,3-glucanase-like	(1 of 1) PTHR31044:SF33 - PLASMODESMATA CALLOSE-BINDING PROTEIN 5	(1 of 1) PTHR31044:SF33 - PLASMODESMATA CALLOSE-BINDING PROTEIN 5		PTHR31044:SF33	Sobic.010G158601;Sobic.010G158700;Sobic.010G158766;Sobic.010G158832;Sobic.010G158900;Sobic.010G159000
gray_mean	S9_10747718	-0.449158	2.8766e-09	159	9	10747718	8.54112	Sobic.009G080100.v3.2	Sobic.009G080100	Chr09	10746621	10749090	10747855	137	TRUE							Sobic.009G079400;Sobic.009G079500;Sobic.009G079600;Sobic.009G079700;Sobic.009G079801;Sobic.009G079900;Sobic.009G079925;Sobic.009G079950;Sobic.009G079975;Sobic.009G080000;Sobic.009G080100
gray_mean	S4_7632469	-0.446928	3.51704e-09	159	4	7632469	8.45382	Sobic.004G090000.v3.2	Sobic.004G090000	Chr04	7633531	7635140	7634335	1866	FALSE				(1 of 6) PTHR33207:SF130 - OS02G0294100 PROTEIN	GO:0005515	PTHR33207:SF71	Sobic.004G089400;Sobic.004G089450;Sobic.004G089500;Sobic.004G089600;Sobic.004G089700;Sobic.004G089801;Sobic.004G089901;Sobic.004G090000;Sobic.004G090100;Sobic.004G090200;Sobic.004G090300
gray_mean	S4_60176087	0.445834	3.87949e-09	159	4	60176087	8.41123	Sobic.004G255700.v3.2	Sobic.004G255700	Chr04	60175745	60181381	60178563	2476	TRUE	Sb04g029450	similar to Sucrase-like protein	(1 of 1) PTHR31902:SF14 - SUCRASE-LIKE PROTEIN	(1 of 1) PTHR31902:SF14 - SUCRASE-LIKE PROTEIN		PTHR31902:SF14	Sobic.004G255000;Sobic.004G255100;Sobic.004G255200;Sobic.004G255300;Sobic.004G255400;Sobic.004G255500;Sobic.004G255550;Sobic.004G255600;Sobic.004G255700;Sobic.004G255800;Sobic.004G255900;Sobic.004G256000;Sobic.004G256100;Sobic.004G256200;Sobic.004G256300
gray_mean	S6_43373022	-0.445706	3.92394e-09	159	6	43373022	8.40628	Sobic.006G071628.v3.2	Sobic.006G071628	Chr06	43367068	43375291	43371179	1843	TRUE			(1 of 1) PTHR13803:SF17 - OS05G0443300 PROTEIN	(1 of 1) IPR006896//IPR006900//IPR036174//IPR036175//IPR036465 - Sec23/Sec24, trunk domain // Sec23/Sec24, helical domain // Zinc finger, Sec23/Sec24-type superfamily // Sec23/Sec24 helical domain superfamily // von Willebrand factor A-like domain superfamily	GO:0006886 GO:0006888 GO:0008270 GO:0030127	PTHR13803:SF10	Sobic.006G070830;Sobic.006G071096;Sobic.006G071362;Sobic.006G071628;Sobic.006G071814;Sobic.006G072000;Sobic.006G072201
gray_mean	S6_43373062	-0.445706	3.92394e-09	159	6	43373062	8.40628	Sobic.006G071628.v3.2	Sobic.006G071628	Chr06	43367068	43375291	43371179	1883	TRUE			(1 of 1) PTHR13803:SF17 - OS05G0443300 PROTEIN	(1 of 1) IPR006896//IPR006900//IPR036174//IPR036175//IPR036465 - Sec23/Sec24, trunk domain // Sec23/Sec24, helical domain // Zinc finger, Sec23/Sec24-type superfamily // Sec23/Sec24 helical domain superfamily // von Willebrand factor A-like domain superfamily	GO:0006886 GO:0006888 GO:0008270 GO:0030127	PTHR13803:SF10	Sobic.006G070830;Sobic.006G071096;Sobic.006G071362;Sobic.006G071628;Sobic.006G071814;Sobic.006G072000;Sobic.006G072201
gray_mean	S6_43373071	-0.445706	3.92394e-09	159	6	43373071	8.40628	Sobic.006G071628.v3.2	Sobic.006G071628	Chr06	43367068	43375291	43371179	1892	TRUE			(1 of 1) PTHR13803:SF17 - OS05G0443300 PROTEIN	(1 of 1) IPR006896//IPR006900//IPR036174//IPR036175//IPR036465 - Sec23/Sec24, trunk domain // Sec23/Sec24, helical domain // Zinc finger, Sec23/Sec24-type superfamily // Sec23/Sec24 helical domain superfamily // von Willebrand factor A-like domain superfamily	GO:0006886 GO:0006888 GO:0008270 GO:0030127	PTHR13803:SF10	Sobic.006G070830;Sobic.006G071096;Sobic.006G071362;Sobic.006G071628;Sobic.006G071814;Sobic.006G072000;Sobic.006G072201
gray_mean	S7_59390403	-0.445499	3.99737e-09	159	7	59390403	8.39823	Sobic.007G159300.v3.2	Sobic.007G159300	Chr07	59389601	59391465	59390533	130	TRUE	Sb07g023280	similar to BHLH protein family-like	(1 of 1) PTHR45844:SF13 - TRANSCRIPTION FACTOR AIG1	(1 of 1) PTHR45844:SF6 - OS09G0463900 PROTEIN	GO:0046983	PTHR45844:SF6	Sobic.007G158800;Sobic.007G158900;Sobic.007G159000;Sobic.007G159100;Sobic.007G159200;Sobic.007G159300;Sobic.007G159450;Sobic.007G159500;Sobic.007G159600;Sobic.007G159650;Sobic.007G159700;Sobic.007G159800;Sobic.007G159900
gray_mean	S7_59390367	-0.445499	3.99737e-09	159	7	59390367	8.39823	Sobic.007G159300.v3.2	Sobic.007G159300	Chr07	59389601	59391465	59390533	166	TRUE	Sb07g023280	similar to BHLH protein family-like	(1 of 1) PTHR45844:SF13 - TRANSCRIPTION FACTOR AIG1	(1 of 1) PTHR45844:SF6 - OS09G0463900 PROTEIN	GO:0046983	PTHR45844:SF6	Sobic.007G158800;Sobic.007G158900;Sobic.007G159000;Sobic.007G159100;Sobic.007G159200;Sobic.007G159300;Sobic.007G159450;Sobic.007G159500;Sobic.007G159600;Sobic.007G159650;Sobic.007G159700;Sobic.007G159800;Sobic.007G159900
gray_mean	S7_59390409	-0.445499	3.99737e-09	159	7	59390409	8.39823	Sobic.007G159300.v3.2	Sobic.007G159300	Chr07	59389601	59391465	59390533	124	TRUE	Sb07g023280	similar to BHLH protein family-like	(1 of 1) PTHR45844:SF13 - TRANSCRIPTION FACTOR AIG1	(1 of 1) PTHR45844:SF6 - OS09G0463900 PROTEIN	GO:0046983	PTHR45844:SF6	Sobic.007G158800;Sobic.007G158900;Sobic.007G159000;Sobic.007G159100;Sobic.007G159200;Sobic.007G159300;Sobic.007G159450;Sobic.007G159500;Sobic.007G159600;Sobic.007G159650;Sobic.007G159700;Sobic.007G159800;Sobic.007G159900
gray_mean	S10_51779766	0.445176	4.11438e-09	159	10	51779766	8.3857	Sobic.010G179700.v3.2	Sobic.010G179700	Chr10	51775520	51782409	51778964	802	TRUE	Sb10g023130	similar to Putative 3-hydroxyisobutyryl-coenzyme A hydrolase	(1 of 1) PTHR43176:SF16 - 3-HYDROXYISOBUTYRYL-COA HYDROLASE-LIKE PROTEIN 3, MITOCHONDRIAL	(1 of 1) PTHR43176:SF5 - 3-HYDROXYISOBUTYRYL-COA HYDROLASE-LIKE PROTEIN 4, MITOCHONDRIAL		PTHR43176:SF5	Sobic.010G179400;Sobic.010G179500;Sobic.010G179600;Sobic.010G179700;Sobic.010G179750;Sobic.010G179800;Sobic.010G179850;Sobic.010G179900
gray_mean	S10_17760571	-0.44511	4.13851e-09	159	10	17760571	8.38316	Sobic.010G130700.v3.2	Sobic.010G130700	Chr10	17844697	17847917	17846307	85736	FALSE	Sb10g012050	weakly similar to Predicted leucine rich repeat protein	(1 of 2) PTHR46662:SF99 - LRRNT_2 DOMAIN-CONTAINING PROTEIN	(1 of 6) PTHR48063:SF122 - LEUCINE RICH REPEAT FAMILY PROTEIN	GO:0005515	PTHR48063:SF40
gray_mean	S1_65245253	0.444767	4.26736e-09	159	1	65245253	8.36984	Sobic.001G363100.v3.2	Sobic.001G363100	Chr01	65244565	65245928	65245246	7	TRUE	Sb01g034670	similar to Putative uncharacterized protein	(1 of 1) PTHR31964:SF126 - ADENINE NUCLEOTIDE ALPHA HYDROLASES-LIKE SUPERFAMILY PROTEIN	(1 of 1) PTHR31964:SF128 - USP DOMAIN-CONTAINING PROTEIN		PTHR31964:SF128	Sobic.001G362100;Sobic.001G362200;Sobic.001G362300;Sobic.001G362400;Sobic.001G362500;Sobic.001G362601;Sobic.001G362701;Sobic.001G362800;Sobic.001G362900;Sobic.001G363000;Sobic.001G363100;Sobic.001G363200;Sobic.001G363300;Sobic.001G363400;Sobic.001G363500;Sobic.001G363600
gray_mean	S5_24002425	-0.443863	4.62502e-09	159	5	24002425	8.33489	Sobic.005G110080.v3.2	Sobic.005G110080	Chr05	23968231	23968654	23968442	33983	FALSE	Sb05g011680		(1 of 9) PTHR33214:SF47 - BIFUNCTIONAL INHIBITOR_LIPID-TRANSFER PROTEIN_SEED STORAGE 2S ALBUMIN SUPERFAMILY PROTEIN	(1 of 1) PTHR33214:SF34 - NON-SPECIFIC LIPID-TRANSFER PROTEIN 2		PTHR33214:SF86	Sobic.005G110000;Sobic.005G110040;Sobic.005G110080
gray_mean	S3_11196684	-0.443821	4.64219e-09	159	3	11196684	8.33328	Sobic.003G123200.v3.2	Sobic.003G123200	Chr03	11199870	11209189	11204529	7845	FALSE	Sb03g010440	similar to Os01g0266000 protein	(1 of 1) PTHR22792:SF101 - LA-RELATED PROTEIN 1A	(1 of 1) PTHR22792:SF172 - LUPUS LA PROTEIN HOMOLOG	GO:0000339 GO:0048255	PTHR22792:SF172	Sobic.003G122500;Sobic.003G122800;Sobic.003G122900;Sobic.003G123000;Sobic.003G123100;Sobic.003G123200;Sobic.003G123300;Sobic.003G123500;Sobic.003G123600;Sobic.003G123700
gray_mean	S3_11184388	-0.443821	4.64219e-09	159	3	11184388	8.33328	Sobic.003G123100.v3.2	Sobic.003G123100	Chr03	11181915	11189922	11185918	1530	TRUE	Sb03g010430	similar to Os12g0626300 protein	(1 of 1) K03352 - anaphase-promoting complex subunit 5 (APC5)	(1 of 1) K03352 - anaphase-promoting complex subunit 5 (APC5)	GO:0005515	PTHR12830:SF9	Sobic.003G122300;Sobic.003G122400;Sobic.003G122500;Sobic.003G122800;Sobic.003G122900;Sobic.003G123000;Sobic.003G123100;Sobic.003G123200;Sobic.003G123300;Sobic.003G123500
gray_mean	S3_11196686	-0.443821	4.64219e-09	159	3	11196686	8.33328	Sobic.003G123200.v3.2	Sobic.003G123200	Chr03	11199870	11209189	11204529	7843	FALSE	Sb03g010440	similar to Os01g0266000 protein	(1 of 1) PTHR22792:SF101 - LA-RELATED PROTEIN 1A	(1 of 1) PTHR22792:SF172 - LUPUS LA PROTEIN HOMOLOG	GO:0000339 GO:0048255	PTHR22792:SF172	Sobic.003G122500;Sobic.003G122800;Sobic.003G122900;Sobic.003G123000;Sobic.003G123100;Sobic.003G123200;Sobic.003G123300;Sobic.003G123500;Sobic.003G123600;Sobic.003G123700
gray_mean	S3_11189015	-0.443821	4.64219e-09	159	3	11189015	8.33328	Sobic.003G123100.v3.2	Sobic.003G123100	Chr03	11181915	11189922	11185918	3097	TRUE	Sb03g010430	similar to Os12g0626300 protein	(1 of 1) K03352 - anaphase-promoting complex subunit 5 (APC5)	(1 of 1) K03352 - anaphase-promoting complex subunit 5 (APC5)	GO:0005515	PTHR12830:SF9	Sobic.003G122400;Sobic.003G122500;Sobic.003G122800;Sobic.003G122900;Sobic.003G123000;Sobic.003G123100;Sobic.003G123200;Sobic.003G123300;Sobic.003G123500;Sobic.003G123600
gray_mean	S3_11196577	-0.443821	4.64219e-09	159	3	11196577	8.33328	Sobic.003G123200.v3.2	Sobic.003G123200	Chr03	11199870	11209189	11204529	7952	FALSE	Sb03g010440	similar to Os01g0266000 protein	(1 of 1) PTHR22792:SF101 - LA-RELATED PROTEIN 1A	(1 of 1) PTHR22792:SF172 - LUPUS LA PROTEIN HOMOLOG	GO:0000339 GO:0048255	PTHR22792:SF172	Sobic.003G122500;Sobic.003G122800;Sobic.003G122900;Sobic.003G123000;Sobic.003G123100;Sobic.003G123200;Sobic.003G123300;Sobic.003G123500;Sobic.003G123600;Sobic.003G123700
gray_mean	S3_11196637	-0.443821	4.64219e-09	159	3	11196637	8.33328	Sobic.003G123200.v3.2	Sobic.003G123200	Chr03	11199870	11209189	11204529	7892	FALSE	Sb03g010440	similar to Os01g0266000 protein	(1 of 1) PTHR22792:SF101 - LA-RELATED PROTEIN 1A	(1 of 1) PTHR22792:SF172 - LUPUS LA PROTEIN HOMOLOG	GO:0000339 GO:0048255	PTHR22792:SF172	Sobic.003G122500;Sobic.003G122800;Sobic.003G122900;Sobic.003G123000;Sobic.003G123100;Sobic.003G123200;Sobic.003G123300;Sobic.003G123500;Sobic.003G123600;Sobic.003G123700
gray_mean	S3_11196567	-0.443821	4.64219e-09	159	3	11196567	8.33328	Sobic.003G123200.v3.2	Sobic.003G123200	Chr03	11199870	11209189	11204529	7962	FALSE	Sb03g010440	similar to Os01g0266000 protein	(1 of 1) PTHR22792:SF101 - LA-RELATED PROTEIN 1A	(1 of 1) PTHR22792:SF172 - LUPUS LA PROTEIN HOMOLOG	GO:0000339 GO:0048255	PTHR22792:SF172	Sobic.003G122500;Sobic.003G122800;Sobic.003G122900;Sobic.003G123000;Sobic.003G123100;Sobic.003G123200;Sobic.003G123300;Sobic.003G123500;Sobic.003G123600;Sobic.003G123700
gray_mean	S3_11196548	-0.443821	4.64219e-09	159	3	11196548	8.33328	Sobic.003G123200.v3.2	Sobic.003G123200	Chr03	11199870	11209189	11204529	7981	FALSE	Sb03g010440	similar to Os01g0266000 protein	(1 of 1) PTHR22792:SF101 - LA-RELATED PROTEIN 1A	(1 of 1) PTHR22792:SF172 - LUPUS LA PROTEIN HOMOLOG	GO:0000339 GO:0048255	PTHR22792:SF172	Sobic.003G122500;Sobic.003G122800;Sobic.003G122900;Sobic.003G123000;Sobic.003G123100;Sobic.003G123200;Sobic.003G123300;Sobic.003G123500;Sobic.003G123600;Sobic.003G123700
gray_mean	S10_51777335	0.44344	4.80193e-09	159	10	51777335	8.31858	Sobic.010G179700.v3.2	Sobic.010G179700	Chr10	51775520	51782409	51778964	1629	TRUE	Sb10g023130	similar to Putative 3-hydroxyisobutyryl-coenzyme A hydrolase	(1 of 1) PTHR43176:SF16 - 3-HYDROXYISOBUTYRYL-COA HYDROLASE-LIKE PROTEIN 3, MITOCHONDRIAL	(1 of 1) PTHR43176:SF5 - 3-HYDROXYISOBUTYRYL-COA HYDROLASE-LIKE PROTEIN 4, MITOCHONDRIAL		PTHR43176:SF5	Sobic.010G179400;Sobic.010G179500;Sobic.010G179600;Sobic.010G179700;Sobic.010G179750;Sobic.010G179800;Sobic.010G179850;Sobic.010G179900
gray_mean	S10_51777281	0.44344	4.80193e-09	159	10	51777281	8.31858	Sobic.010G179700.v3.2	Sobic.010G179700	Chr10	51775520	51782409	51778964	1683	TRUE	Sb10g023130	similar to Putative 3-hydroxyisobutyryl-coenzyme A hydrolase	(1 of 1) PTHR43176:SF16 - 3-HYDROXYISOBUTYRYL-COA HYDROLASE-LIKE PROTEIN 3, MITOCHONDRIAL	(1 of 1) PTHR43176:SF5 - 3-HYDROXYISOBUTYRYL-COA HYDROLASE-LIKE PROTEIN 4, MITOCHONDRIAL		PTHR43176:SF5	Sobic.010G179400;Sobic.010G179500;Sobic.010G179600;Sobic.010G179700;Sobic.010G179750;Sobic.010G179800;Sobic.010G179850;Sobic.010G179900
gray_mean	S1_12595162	-0.443137	4.93276e-09	159	1	12595162	8.30691	Sobic.001G155500.v3.2	Sobic.001G155500	Chr01	12592351	12595624	12593987	1175	TRUE	Sb01g013540	similar to Pyruvate dehydrogenase E1 component beta subunit, putative, expressed	(1 of 3) K00162 - pyruvate dehydrogenase E1 component beta subunit (PDHB, pdhB)	(1 of 1) PTHR11624:SF98 - PYRUVATE DEHYDROGENASE E1 COMPONENT SUBUNIT BETA-4, CHLOROPLASTIC	GO:0003824	PTHR11624:SF98	Sobic.001G155200;Sobic.001G155300;Sobic.001G155400;Sobic.001G155500;Sobic.001G155600;Sobic.001G155700;Sobic.001G155800;Sobic.001G155900;Sobic.001G156000;Sobic.001G156100;Sobic.001G156200;Sobic.001G156300;Sobic.001G156401
gray_mean	S3_71635756	-0.443137	4.93276e-09	159	3	71635756	8.30691	Sobic.003G408600.v3.2	Sobic.003G408600	Chr03	71633106	71639971	71636538	782	TRUE			(1 of 2) PTHR46992:SF4 - GYF DOMAIN-CONTAINING PROTEIN	(1 of 1) K18730 - PERQ amino acid-rich with GYF domain-containing protein (GIGYF)	GO:0005515	PTHR46992:SF1	Sobic.003G408300;Sobic.003G408400;Sobic.003G408500;Sobic.003G408600;Sobic.003G408700;Sobic.003G408800;Sobic.003G408900;Sobic.003G409000;Sobic.003G409100;Sobic.003G409150;Sobic.003G409200
gray_mean	S3_71635100	-0.443137	4.93276e-09	159	3	71635100	8.30691	Sobic.003G408600.v3.2	Sobic.003G408600	Chr03	71633106	71639971	71636538	1438	TRUE			(1 of 2) PTHR46992:SF4 - GYF DOMAIN-CONTAINING PROTEIN	(1 of 1) K18730 - PERQ amino acid-rich with GYF domain-containing protein (GIGYF)	GO:0005515	PTHR46992:SF1	Sobic.003G408300;Sobic.003G408400;Sobic.003G408500;Sobic.003G408600;Sobic.003G408700;Sobic.003G408800;Sobic.003G408900;Sobic.003G409000;Sobic.003G409100;Sobic.003G409150;Sobic.003G409200
gray_mean	S3_71631715	-0.443137	4.93276e-09	159	3	71631715	8.30691	Sobic.003G408500.v3.2	Sobic.003G408500	Chr03	71627429	71632611	71630020	1695	TRUE	Sb03g044340	similar to Beclin 1 protein	(1 of 1) K08334 - beclin 1 (BECN1, VPS30, ATG6)	(1 of 3) K08334 - beclin 1 (BECN1, VPS30, ATG6)		PTHR12768:SF4	Sobic.003G408200;Sobic.003G408300;Sobic.003G408400;Sobic.003G408500;Sobic.003G408600;Sobic.003G408700;Sobic.003G408800;Sobic.003G408900;Sobic.003G409000;Sobic.003G409100;Sobic.003G409150
gray_mean	S3_71631714	-0.443137	4.93276e-09	159	3	71631714	8.30691	Sobic.003G408500.v3.2	Sobic.003G408500	Chr03	71627429	71632611	71630020	1694	TRUE	Sb03g044340	similar to Beclin 1 protein	(1 of 1) K08334 - beclin 1 (BECN1, VPS30, ATG6)	(1 of 3) K08334 - beclin 1 (BECN1, VPS30, ATG6)		PTHR12768:SF4	Sobic.003G408200;Sobic.003G408300;Sobic.003G408400;Sobic.003G408500;Sobic.003G408600;Sobic.003G408700;Sobic.003G408800;Sobic.003G408900;Sobic.003G409000;Sobic.003G409100;Sobic.003G409150
gray_mean	S3_71627564	-0.443137	4.93276e-09	159	3	71627564	8.30691	Sobic.003G408500.v3.2	Sobic.003G408500	Chr03	71627429	71632611	71630020	2456	TRUE	Sb03g044340	similar to Beclin 1 protein	(1 of 1) K08334 - beclin 1 (BECN1, VPS30, ATG6)	(1 of 3) K08334 - beclin 1 (BECN1, VPS30, ATG6)		PTHR12768:SF4	Sobic.003G408100;Sobic.003G408200;Sobic.003G408300;Sobic.003G408400;Sobic.003G408500;Sobic.003G408600;Sobic.003G408700;Sobic.003G408800;Sobic.003G408900;Sobic.003G409000;Sobic.003G409100;Sobic.003G409150
gray_mean	S3_71627648	-0.443137	4.93276e-09	159	3	71627648	8.30691	Sobic.003G408500.v3.2	Sobic.003G408500	Chr03	71627429	71632611	71630020	2372	TRUE	Sb03g044340	similar to Beclin 1 protein	(1 of 1) K08334 - beclin 1 (BECN1, VPS30, ATG6)	(1 of 3) K08334 - beclin 1 (BECN1, VPS30, ATG6)		PTHR12768:SF4	Sobic.003G408100;Sobic.003G408200;Sobic.003G408300;Sobic.003G408400;Sobic.003G408500;Sobic.003G408600;Sobic.003G408700;Sobic.003G408800;Sobic.003G408900;Sobic.003G409000;Sobic.003G409100;Sobic.003G409150
gray_mean	S9_48498687	-0.443137	4.93276e-09	159	9	48498687	8.30691	Sobic.009G131400.v3.2	Sobic.009G131400	Chr09	48497333	48498685	48498009	678	FALSE			(1 of 2) PTHR47965:SF22 - EUKARYOTIC ASPARTYL PROTEASE FAMILY PROTEIN	(1 of 5) PTHR47965:SF6 - ASPARTIC PROTEINASE GIP1-RELATED		PTHR47965:SF6	Sobic.009G130966;Sobic.009G131032;Sobic.009G131100;Sobic.009G131200;Sobic.009G131300;Sobic.009G131400;Sobic.009G131500;Sobic.009G131550;Sobic.009G131600;Sobic.009G131800;Sobic.009G131900
gray_mean	S3_71627490	-0.443137	4.93276e-09	159	3	71627490	8.30691	Sobic.003G408500.v3.2	Sobic.003G408500	Chr03	71627429	71632611	71630020	2530	TRUE	Sb03g044340	similar to Beclin 1 protein	(1 of 1) K08334 - beclin 1 (BECN1, VPS30, ATG6)	(1 of 3) K08334 - beclin 1 (BECN1, VPS30, ATG6)		PTHR12768:SF4	Sobic.003G408100;Sobic.003G408200;Sobic.003G408300;Sobic.003G408400;Sobic.003G408500;Sobic.003G408600;Sobic.003G408700;Sobic.003G408800;Sobic.003G408900;Sobic.003G409000;Sobic.003G409100;Sobic.003G409150
gray_mean	S3_71580487	-0.443137	4.93276e-09	159	3	71580487	8.30691	Sobic.003G408100.v3.2	Sobic.003G408100	Chr03	71576141	71580786	71578463	2024	TRUE	Sb03g044290	similar to 60S ribosomal protein L13	(1 of 3) K02873 - large subunit ribosomal protein L13e (RP-L13e, RPL13)	(1 of 2) K02873 - large subunit ribosomal protein L13e (RP-L13e, RPL13)	GO:0003735 GO:0005840 GO:0006412	PTHR11722:SF9	Sobic.003G407600;Sobic.003G407700;Sobic.003G407800;Sobic.003G407900;Sobic.003G407950;Sobic.003G408000;Sobic.003G408100;Sobic.003G408200;Sobic.003G408300;Sobic.003G408400;Sobic.003G408500
gray_mean	S1_12622509	-0.443137	4.93276e-09	159	1	12622509	8.30691	Sobic.001G155900.v3.2	Sobic.001G155900	Chr01	12620934	12622160	12621547	962	FALSE	Sb01g013580	Predicted protein	(1 of 1) PTHR35997:SF6 - COTTON FIBER PROTEIN	(1 of 2) PTHR35997:SF6 - COTTON FIBER PROTEIN		PTHR35997:SF16	Sobic.001G155400;Sobic.001G155500;Sobic.001G155600;Sobic.001G155700;Sobic.001G155800;Sobic.001G155900;Sobic.001G156000;Sobic.001G156100;Sobic.001G156200;Sobic.001G156300;Sobic.001G156401;Sobic.001G156500;Sobic.001G156600
gray_mean	S9_58959718	-0.443137	4.93276e-09	159	9	58959718	8.30691	Sobic.009G255800.v3.2	Sobic.009G255800	Chr09	58957657	58964325	58960991	1273	TRUE	Sb09g030590	similar to Os05g0592600 protein	(1 of 4) K03243 - translation initiation factor 5B (EIF5B)	(1 of 3) K03243 - translation initiation factor 5B (EIF5B)	GO:0003924 GO:0005525	PTHR43381:SF4	Sobic.009G255100;Sobic.009G255200;Sobic.009G255300;Sobic.009G255400;Sobic.009G255500;Sobic.009G255600;Sobic.009G255700;Sobic.009G255800;Sobic.009G255900;Sobic.009G256000;Sobic.009G256100;Sobic.009G256200;Sobic.009G256300
gray_mean	S3_71638322	-0.443137	4.93276e-09	159	3	71638322	8.30691	Sobic.003G408600.v3.2	Sobic.003G408600	Chr03	71633106	71639971	71636538	1784	TRUE			(1 of 2) PTHR46992:SF4 - GYF DOMAIN-CONTAINING PROTEIN	(1 of 1) K18730 - PERQ amino acid-rich with GYF domain-containing protein (GIGYF)	GO:0005515	PTHR46992:SF1	Sobic.003G408300;Sobic.003G408400;Sobic.003G408500;Sobic.003G408600;Sobic.003G408700;Sobic.003G408800;Sobic.003G408900;Sobic.003G409000;Sobic.003G409100;Sobic.003G409150;Sobic.003G409200
gray_mean	S1_12593081	-0.443137	4.93276e-09	159	1	12593081	8.30691	Sobic.001G155500.v3.2	Sobic.001G155500	Chr01	12592351	12595624	12593987	906	TRUE	Sb01g013540	similar to Pyruvate dehydrogenase E1 component beta subunit, putative, expressed	(1 of 3) K00162 - pyruvate dehydrogenase E1 component beta subunit (PDHB, pdhB)	(1 of 1) PTHR11624:SF98 - PYRUVATE DEHYDROGENASE E1 COMPONENT SUBUNIT BETA-4, CHLOROPLASTIC	GO:0003824	PTHR11624:SF98	Sobic.001G155100;Sobic.001G155200;Sobic.001G155300;Sobic.001G155400;Sobic.001G155500;Sobic.001G155600;Sobic.001G155700;Sobic.001G155800;Sobic.001G155900;Sobic.001G156000;Sobic.001G156100;Sobic.001G156200;Sobic.001G156300;Sobic.001G156401
gray_mean	S3_71627644	-0.443137	4.93276e-09	159	3	71627644	8.30691	Sobic.003G408500.v3.2	Sobic.003G408500	Chr03	71627429	71632611	71630020	2376	TRUE	Sb03g044340	similar to Beclin 1 protein	(1 of 1) K08334 - beclin 1 (BECN1, VPS30, ATG6)	(1 of 3) K08334 - beclin 1 (BECN1, VPS30, ATG6)		PTHR12768:SF4	Sobic.003G408100;Sobic.003G408200;Sobic.003G408300;Sobic.003G408400;Sobic.003G408500;Sobic.003G408600;Sobic.003G408700;Sobic.003G408800;Sobic.003G408900;Sobic.003G409000;Sobic.003G409100;Sobic.003G409150
gray_mean	S1_12614491	-0.443137	4.93276e-09	159	1	12614491	8.30691	Sobic.001G155800.v3.2	Sobic.001G155800	Chr01	12608609	12610117	12609363	5128	FALSE	Sb01g013570	similar to Chromosome chr10 scaffold_43, whole genome shotgun sequence	(1 of 1) PTHR48009:SF16 - LRRNT_2 DOMAIN-CONTAINING PROTEIN		GO:0005515	PTHR48057:SF26	Sobic.001G155400;Sobic.001G155500;Sobic.001G155600;Sobic.001G155700;Sobic.001G155800;Sobic.001G155900;Sobic.001G156000;Sobic.001G156100;Sobic.001G156200;Sobic.001G156300;Sobic.001G156401;Sobic.001G156500
gray_mean	S1_12568715	-0.443137	4.93276e-09	159	1	12568715	8.30691	Sobic.001G155300.v3.2	Sobic.001G155300	Chr01	12561395	12563230	12562312	6403	FALSE	Sb01g013520	similar to 9-cis-epoxycarotenoid dioxygenase 1, chloroplast precursor	(1 of 1) PTHR10543:SF26 - 9-CIS-EPOXYCAROTENOID DIOXYGENASE NCED3, CHLOROPLASTIC-RELATED	(1 of 1) PTHR10543:SF26 - 9-CIS-EPOXYCAROTENOID DIOXYGENASE NCED3, CHLOROPLASTIC-RELATED	GO:0016702	PTHR10543:SF26	Sobic.001G155100;Sobic.001G155200;Sobic.001G155300;Sobic.001G155400;Sobic.001G155500;Sobic.001G155600;Sobic.001G155700;Sobic.001G155800
gray_mean	S6_43353699	-0.443137	4.93276e-09	159	6	43353699	8.30691	Sobic.006G071096.v3.2	Sobic.006G071096	Chr06	43353433	43354267	43353850	151	TRUE			(1 of 10) PF11250 - Fantastic Four meristem regulator (FAF)	(1 of 12) PF11250 - Fantastic Four meristem regulator (FAF)		PTHR33155:SF5	Sobic.006G070298;Sobic.006G070564;Sobic.006G070830;Sobic.006G071096;Sobic.006G071362;Sobic.006G071628;Sobic.006G071814;Sobic.006G072000
gray_mean	S6_43353668	-0.443137	4.93276e-09	159	6	43353668	8.30691	Sobic.006G071096.v3.2	Sobic.006G071096	Chr06	43353433	43354267	43353850	182	TRUE			(1 of 10) PF11250 - Fantastic Four meristem regulator (FAF)	(1 of 12) PF11250 - Fantastic Four meristem regulator (FAF)		PTHR33155:SF5	Sobic.006G070298;Sobic.006G070564;Sobic.006G070830;Sobic.006G071096;Sobic.006G071362;Sobic.006G071628;Sobic.006G071814;Sobic.006G072000
gray_mean	S6_43348511	-0.443137	4.93276e-09	159	6	43348511	8.30691	Sobic.006G070830.v3.2	Sobic.006G070830	Chr06	43344453	43349422	43346937	1574	TRUE	Sb0067s002240		(1 of 1) PTHR31953:SF102 - BETA-FRUCTOFURANOSIDASE, INSOLUBLE ISOENZYME CWINV2	(1 of 1) PTHR31953:SF18 - BETA-FRUCTOFURANOSIDASE, INSOLUBLE ISOENZYME 2	GO:0004553 GO:0005975	PTHR31953:SF99	Sobic.006G070298;Sobic.006G070564;Sobic.006G070830;Sobic.006G071096;Sobic.006G071362;Sobic.006G071628;Sobic.006G071814;Sobic.006G072000
gray_mean	S9_58954509	-0.443137	4.93276e-09	159	9	58954509	8.30691	Sobic.009G255700.v3.2	Sobic.009G255700	Chr09	58949170	58956768	58952969	1540	TRUE			(1 of 4) K15501 - serine/threonine-protein phosphatase 6 regulatory subunit 3 (PPP6R3, SAPS3)	(1 of 1) PTHR12634:SF39 - OS05G0592500 PROTEIN	GO:0019903 GO:0043666	PTHR12634:SF39	Sobic.009G255000;Sobic.009G255100;Sobic.009G255200;Sobic.009G255300;Sobic.009G255400;Sobic.009G255500;Sobic.009G255600;Sobic.009G255700;Sobic.009G255800;Sobic.009G255900;Sobic.009G256000;Sobic.009G256100;Sobic.009G256200;Sobic.009G256300
gray_mean	S4_8279052	-0.443137	4.93276e-09	159	4	8279052	8.30691	Sobic.004G095200.v3.2	Sobic.004G095200	Chr04	8264951	8285869	8275410	3642	TRUE			(1 of 1) K02365 - separase (ESP1)	(1 of 1) K02365 - separase (ESP1)	GO:0004197 GO:0006508	PTHR12792:SF0	Sobic.004G095000;Sobic.004G095100;Sobic.004G095200;Sobic.004G095300;Sobic.004G095400;Sobic.004G095500;Sobic.004G095600
gray_mean	S1_5530806	-0.443137	4.93276e-09	159	1	5530806	8.30691	Sobic.001G072600.v3.2	Sobic.001G072600	Chr01	5526746	5531320	5529033	1773	TRUE	Sb01g006530	weakly similar to Putative uncharacterized protein		(1 of 17) PF14383 - DUF761-associated sequence motif (VARLMGL)		PTHR34282:SF1	Sobic.001G072100;Sobic.001G072200;Sobic.001G072250;Sobic.001G072300;Sobic.001G072400;Sobic.001G072500;Sobic.001G072550;Sobic.001G072600;Sobic.001G072700;Sobic.001G072800;Sobic.001G072900;Sobic.001G073000;Sobic.001G073150;Sobic.001G073300;Sobic.001G073400
gray_mean	S1_12583000	-0.443137	4.93276e-09	159	1	12583000	8.30691	Sobic.001G155400.v3.2	Sobic.001G155400	Chr01	12586392	12592117	12589254	6254	FALSE	Sb01g013530		(1 of 3) K03680 - translation initiation factor eIF-2B subunit delta (EIF2B4)	(1 of 1) PTHR10233:SF14 - TRANSLATION INITIATION FACTOR EIF-2B SUBUNIT DELTA	GO:0044237	PTHR10233:SF14	Sobic.001G155100;Sobic.001G155200;Sobic.001G155300;Sobic.001G155400;Sobic.001G155500;Sobic.001G155600;Sobic.001G155700;Sobic.001G155800;Sobic.001G155900;Sobic.001G156000;Sobic.001G156100
gray_mean	S9_58960116	-0.443137	4.93276e-09	159	9	58960116	8.30691	Sobic.009G255800.v3.2	Sobic.009G255800	Chr09	58957657	58964325	58960991	875	TRUE	Sb09g030590	similar to Os05g0592600 protein	(1 of 4) K03243 - translation initiation factor 5B (EIF5B)	(1 of 3) K03243 - translation initiation factor 5B (EIF5B)	GO:0003924 GO:0005525	PTHR43381:SF4	Sobic.009G255100;Sobic.009G255200;Sobic.009G255300;Sobic.009G255400;Sobic.009G255500;Sobic.009G255600;Sobic.009G255700;Sobic.009G255800;Sobic.009G255900;Sobic.009G256000;Sobic.009G256100;Sobic.009G256200;Sobic.009G256300
gray_mean	S1_12577251	-0.443137	4.93276e-09	159	1	12577251	8.30691	Sobic.001G155400.v3.2	Sobic.001G155400	Chr01	12586392	12592117	12589254	12003	FALSE	Sb01g013530		(1 of 3) K03680 - translation initiation factor eIF-2B subunit delta (EIF2B4)	(1 of 1) PTHR10233:SF14 - TRANSLATION INITIATION FACTOR EIF-2B SUBUNIT DELTA	GO:0044237	PTHR10233:SF14	Sobic.001G155100;Sobic.001G155200;Sobic.001G155300;Sobic.001G155400;Sobic.001G155500;Sobic.001G155600;Sobic.001G155700;Sobic.001G155800;Sobic.001G155900;Sobic.001G156000
gray_mean	S1_12582970	-0.443137	4.93276e-09	159	1	12582970	8.30691	Sobic.001G155400.v3.2	Sobic.001G155400	Chr01	12586392	12592117	12589254	6284	FALSE	Sb01g013530		(1 of 3) K03680 - translation initiation factor eIF-2B subunit delta (EIF2B4)	(1 of 1) PTHR10233:SF14 - TRANSLATION INITIATION FACTOR EIF-2B SUBUNIT DELTA	GO:0044237	PTHR10233:SF14	Sobic.001G155100;Sobic.001G155200;Sobic.001G155300;Sobic.001G155400;Sobic.001G155500;Sobic.001G155600;Sobic.001G155700;Sobic.001G155800;Sobic.001G155900;Sobic.001G156000;Sobic.001G156100
gray_mean	S1_12595426	-0.443137	4.93276e-09	159	1	12595426	8.30691	Sobic.001G155500.v3.2	Sobic.001G155500	Chr01	12592351	12595624	12593987	1439	TRUE	Sb01g013540	similar to Pyruvate dehydrogenase E1 component beta subunit, putative, expressed	(1 of 3) K00162 - pyruvate dehydrogenase E1 component beta subunit (PDHB, pdhB)	(1 of 1) PTHR11624:SF98 - PYRUVATE DEHYDROGENASE E1 COMPONENT SUBUNIT BETA-4, CHLOROPLASTIC	GO:0003824	PTHR11624:SF98	Sobic.001G155200;Sobic.001G155300;Sobic.001G155400;Sobic.001G155500;Sobic.001G155600;Sobic.001G155700;Sobic.001G155800;Sobic.001G155900;Sobic.001G156000;Sobic.001G156100;Sobic.001G156200;Sobic.001G156300;Sobic.001G156401
gray_mean	S1_12595407	-0.443137	4.93276e-09	159	1	12595407	8.30691	Sobic.001G155500.v3.2	Sobic.001G155500	Chr01	12592351	12595624	12593987	1420	TRUE	Sb01g013540	similar to Pyruvate dehydrogenase E1 component beta subunit, putative, expressed	(1 of 3) K00162 - pyruvate dehydrogenase E1 component beta subunit (PDHB, pdhB)	(1 of 1) PTHR11624:SF98 - PYRUVATE DEHYDROGENASE E1 COMPONENT SUBUNIT BETA-4, CHLOROPLASTIC	GO:0003824	PTHR11624:SF98	Sobic.001G155200;Sobic.001G155300;Sobic.001G155400;Sobic.001G155500;Sobic.001G155600;Sobic.001G155700;Sobic.001G155800;Sobic.001G155900;Sobic.001G156000;Sobic.001G156100;Sobic.001G156200;Sobic.001G156300;Sobic.001G156401
gray_mean	S6_43361765	-0.443137	4.93276e-09	159	6	43361765	8.30691	Sobic.006G071362.v3.2	Sobic.006G071362	Chr06	43359681	43366424	43363052	1287	TRUE	Sb0067s002260		(1 of 1) 3.6.3.39 - ABC-type lipopolysaccharide transporter. / lipopolysaccharide transport system.	(1 of 1) K02021 - putative ABC transport system ATP-binding protein (ABC.MR)	GO:0005524 GO:0016020 GO:0016887 GO:0055085 GO:0140359	PTHR24221:SF658	Sobic.006G070564;Sobic.006G070830;Sobic.006G071096;Sobic.006G071362;Sobic.006G071628;Sobic.006G071814;Sobic.006G072000;Sobic.006G072201
gray_mean	S6_43361879	-0.443137	4.93276e-09	159	6	43361879	8.30691	Sobic.006G071362.v3.2	Sobic.006G071362	Chr06	43359681	43366424	43363052	1173	TRUE	Sb0067s002260		(1 of 1) 3.6.3.39 - ABC-type lipopolysaccharide transporter. / lipopolysaccharide transport system.	(1 of 1) K02021 - putative ABC transport system ATP-binding protein (ABC.MR)	GO:0005524 GO:0016020 GO:0016887 GO:0055085 GO:0140359	PTHR24221:SF658	Sobic.006G070564;Sobic.006G070830;Sobic.006G071096;Sobic.006G071362;Sobic.006G071628;Sobic.006G071814;Sobic.006G072000;Sobic.006G072201
gray_mean	S9_58962392	-0.443137	4.93276e-09	159	9	58962392	8.30691	Sobic.009G255800.v3.2	Sobic.009G255800	Chr09	58957657	58964325	58960991	1401	TRUE	Sb09g030590	similar to Os05g0592600 protein	(1 of 4) K03243 - translation initiation factor 5B (EIF5B)	(1 of 3) K03243 - translation initiation factor 5B (EIF5B)	GO:0003924 GO:0005525	PTHR43381:SF4	Sobic.009G255100;Sobic.009G255200;Sobic.009G255300;Sobic.009G255400;Sobic.009G255500;Sobic.009G255600;Sobic.009G255700;Sobic.009G255800;Sobic.009G255900;Sobic.009G256000;Sobic.009G256100;Sobic.009G256200;Sobic.009G256300;Sobic.009G256400
gray_mean	S9_58955799	-0.443137	4.93276e-09	159	9	58955799	8.30691	Sobic.009G255700.v3.2	Sobic.009G255700	Chr09	58949170	58956768	58952969	2830	TRUE			(1 of 4) K15501 - serine/threonine-protein phosphatase 6 regulatory subunit 3 (PPP6R3, SAPS3)	(1 of 1) PTHR12634:SF39 - OS05G0592500 PROTEIN	GO:0019903 GO:0043666	PTHR12634:SF39	Sobic.009G255000;Sobic.009G255100;Sobic.009G255200;Sobic.009G255300;Sobic.009G255400;Sobic.009G255500;Sobic.009G255600;Sobic.009G255700;Sobic.009G255800;Sobic.009G255900;Sobic.009G256000;Sobic.009G256100;Sobic.009G256200;Sobic.009G256300
gray_mean	S9_58960143	-0.443137	4.93276e-09	159	9	58960143	8.30691	Sobic.009G255800.v3.2	Sobic.009G255800	Chr09	58957657	58964325	58960991	848	TRUE	Sb09g030590	similar to Os05g0592600 protein	(1 of 4) K03243 - translation initiation factor 5B (EIF5B)	(1 of 3) K03243 - translation initiation factor 5B (EIF5B)	GO:0003924 GO:0005525	PTHR43381:SF4	Sobic.009G255100;Sobic.009G255200;Sobic.009G255300;Sobic.009G255400;Sobic.009G255500;Sobic.009G255600;Sobic.009G255700;Sobic.009G255800;Sobic.009G255900;Sobic.009G256000;Sobic.009G256100;Sobic.009G256200;Sobic.009G256300
gray_mean	S6_43366928	-0.443137	4.93276e-09	159	6	43366928	8.30691	Sobic.006G071362.v3.2	Sobic.006G071362	Chr06	43359681	43366424	43363052	3876	FALSE	Sb0067s002260		(1 of 1) 3.6.3.39 - ABC-type lipopolysaccharide transporter. / lipopolysaccharide transport system.	(1 of 1) K02021 - putative ABC transport system ATP-binding protein (ABC.MR)	GO:0005524 GO:0016020 GO:0016887 GO:0055085 GO:0140359	PTHR24221:SF658	Sobic.006G070564;Sobic.006G070830;Sobic.006G071096;Sobic.006G071362;Sobic.006G071628;Sobic.006G071814;Sobic.006G072000;Sobic.006G072201
gray_mean	S9_58956521	-0.443137	4.93276e-09	159	9	58956521	8.30691	Sobic.009G255700.v3.2	Sobic.009G255700	Chr09	58949170	58956768	58952969	3552	TRUE			(1 of 4) K15501 - serine/threonine-protein phosphatase 6 regulatory subunit 3 (PPP6R3, SAPS3)	(1 of 1) PTHR12634:SF39 - OS05G0592500 PROTEIN	GO:0019903 GO:0043666	PTHR12634:SF39	Sobic.009G255000;Sobic.009G255100;Sobic.009G255200;Sobic.009G255300;Sobic.009G255400;Sobic.009G255500;Sobic.009G255600;Sobic.009G255700;Sobic.009G255800;Sobic.009G255900;Sobic.009G256000;Sobic.009G256100;Sobic.009G256200;Sobic.009G256300
gray_mean	S1_12614536	-0.443137	4.93276e-09	159	1	12614536	8.30691	Sobic.001G155800.v3.2	Sobic.001G155800	Chr01	12608609	12610117	12609363	5173	FALSE	Sb01g013570	similar to Chromosome chr10 scaffold_43, whole genome shotgun sequence	(1 of 1) PTHR48009:SF16 - LRRNT_2 DOMAIN-CONTAINING PROTEIN		GO:0005515	PTHR48057:SF26	Sobic.001G155400;Sobic.001G155500;Sobic.001G155600;Sobic.001G155700;Sobic.001G155800;Sobic.001G155900;Sobic.001G156000;Sobic.001G156100;Sobic.001G156200;Sobic.001G156300;Sobic.001G156401;Sobic.001G156500
gray_mean	S9_58962914	-0.443137	4.93276e-09	159	9	58962914	8.30691	Sobic.009G255800.v3.2	Sobic.009G255800	Chr09	58957657	58964325	58960991	1923	TRUE	Sb09g030590	similar to Os05g0592600 protein	(1 of 4) K03243 - translation initiation factor 5B (EIF5B)	(1 of 3) K03243 - translation initiation factor 5B (EIF5B)	GO:0003924 GO:0005525	PTHR43381:SF4	Sobic.009G255200;Sobic.009G255300;Sobic.009G255400;Sobic.009G255500;Sobic.009G255600;Sobic.009G255700;Sobic.009G255800;Sobic.009G255900;Sobic.009G256000;Sobic.009G256100;Sobic.009G256200;Sobic.009G256300;Sobic.009G256400
gray_mean	S9_58959644	-0.443137	4.93276e-09	159	9	58959644	8.30691	Sobic.009G255800.v3.2	Sobic.009G255800	Chr09	58957657	58964325	58960991	1347	TRUE	Sb09g030590	similar to Os05g0592600 protein	(1 of 4) K03243 - translation initiation factor 5B (EIF5B)	(1 of 3) K03243 - translation initiation factor 5B (EIF5B)	GO:0003924 GO:0005525	PTHR43381:SF4	Sobic.009G255100;Sobic.009G255200;Sobic.009G255300;Sobic.009G255400;Sobic.009G255500;Sobic.009G255600;Sobic.009G255700;Sobic.009G255800;Sobic.009G255900;Sobic.009G256000;Sobic.009G256100;Sobic.009G256200;Sobic.009G256300
gray_mean	S9_59055825	-0.443137	4.93276e-09	159	9	59055825	8.30691	Sobic.009G256601.v3.2	Sobic.009G256601	Chr09	59036757	59038118	59037437	18388	FALSE							Sobic.009G256400;Sobic.009G256500;Sobic.009G256601;Sobic.009G256700;Sobic.009G256800
gray_mean	S9_59072863	-0.443137	4.93276e-09	159	9	59072863	8.30691	Sobic.009G256700.v3.2	Sobic.009G256700	Chr09	59073884	59076431	59075157	2294	FALSE			(1 of 1) PTHR22939:SF125 - PROTEASE DO-LIKE 14-RELATED	(1 of 1) PTHR22939:SF125 - PROTEASE DO-LIKE 14-RELATED		PTHR43019:SF68	Sobic.009G256601;Sobic.009G256700;Sobic.009G256800;Sobic.009G256900;Sobic.009G257000
gray_mean	S6_43373755	-0.443137	4.93276e-09	159	6	43373755	8.30691	Sobic.006G071628.v3.2	Sobic.006G071628	Chr06	43367068	43375291	43371179	2576	TRUE			(1 of 1) PTHR13803:SF17 - OS05G0443300 PROTEIN	(1 of 1) IPR006896//IPR006900//IPR036174//IPR036175//IPR036465 - Sec23/Sec24, trunk domain // Sec23/Sec24, helical domain // Zinc finger, Sec23/Sec24-type superfamily // Sec23/Sec24 helical domain superfamily // von Willebrand factor A-like domain superfamily	GO:0006886 GO:0006888 GO:0008270 GO:0030127	PTHR13803:SF10	Sobic.006G070830;Sobic.006G071096;Sobic.006G071362;Sobic.006G071628;Sobic.006G071814;Sobic.006G072000;Sobic.006G072201
gray_mean	S9_58959692	-0.443137	4.93276e-09	159	9	58959692	8.30691	Sobic.009G255800.v3.2	Sobic.009G255800	Chr09	58957657	58964325	58960991	1299	TRUE	Sb09g030590	similar to Os05g0592600 protein	(1 of 4) K03243 - translation initiation factor 5B (EIF5B)	(1 of 3) K03243 - translation initiation factor 5B (EIF5B)	GO:0003924 GO:0005525	PTHR43381:SF4	Sobic.009G255100;Sobic.009G255200;Sobic.009G255300;Sobic.009G255400;Sobic.009G255500;Sobic.009G255600;Sobic.009G255700;Sobic.009G255800;Sobic.009G255900;Sobic.009G256000;Sobic.009G256100;Sobic.009G256200;Sobic.009G256300
gray_mean	S9_59131294	-0.443137	4.93276e-09	159	9	59131294	8.30691	Sobic.009G257100.v3.2	Sobic.009G257100	Chr09	59131880	59134298	59133089	1795	FALSE	Sb09g030680	similar to Putative calmodulin-binding protein	(1 of 1) PTHR31250:SF55 - IQ DOMAIN-CONTAINING PROTEIN IQM4	(1 of 1) PTHR31250:SF74 - IQ DOMAIN-CONTAINING PROTEIN IQM1	GO:0005515	PTHR31250:SF44	Sobic.009G256800;Sobic.009G256900;Sobic.009G257000;Sobic.009G257100;Sobic.009G257200;Sobic.009G257300;Sobic.009G257400;Sobic.009G257500;Sobic.009G257600;Sobic.009G257700
gray_mean	S6_43374570	-0.443137	4.93276e-09	159	6	43374570	8.30691	Sobic.006G071628.v3.2	Sobic.006G071628	Chr06	43367068	43375291	43371179	3391	TRUE			(1 of 1) PTHR13803:SF17 - OS05G0443300 PROTEIN	(1 of 1) IPR006896//IPR006900//IPR036174//IPR036175//IPR036465 - Sec23/Sec24, trunk domain // Sec23/Sec24, helical domain // Zinc finger, Sec23/Sec24-type superfamily // Sec23/Sec24 helical domain superfamily // von Willebrand factor A-like domain superfamily	GO:0006886 GO:0006888 GO:0008270 GO:0030127	PTHR13803:SF10	Sobic.006G070830;Sobic.006G071096;Sobic.006G071362;Sobic.006G071628;Sobic.006G071814;Sobic.006G072000;Sobic.006G072201
gray_mean	S6_43373796	-0.443137	4.93276e-09	159	6	43373796	8.30691	Sobic.006G071628.v3.2	Sobic.006G071628	Chr06	43367068	43375291	43371179	2617	TRUE			(1 of 1) PTHR13803:SF17 - OS05G0443300 PROTEIN	(1 of 1) IPR006896//IPR006900//IPR036174//IPR036175//IPR036465 - Sec23/Sec24, trunk domain // Sec23/Sec24, helical domain // Zinc finger, Sec23/Sec24-type superfamily // Sec23/Sec24 helical domain superfamily // von Willebrand factor A-like domain superfamily	GO:0006886 GO:0006888 GO:0008270 GO:0030127	PTHR13803:SF10	Sobic.006G070830;Sobic.006G071096;Sobic.006G071362;Sobic.006G071628;Sobic.006G071814;Sobic.006G072000;Sobic.006G072201
gray_mean	S6_43373803	-0.443137	4.93276e-09	159	6	43373803	8.30691	Sobic.006G071628.v3.2	Sobic.006G071628	Chr06	43367068	43375291	43371179	2624	TRUE			(1 of 1) PTHR13803:SF17 - OS05G0443300 PROTEIN	(1 of 1) IPR006896//IPR006900//IPR036174//IPR036175//IPR036465 - Sec23/Sec24, trunk domain // Sec23/Sec24, helical domain // Zinc finger, Sec23/Sec24-type superfamily // Sec23/Sec24 helical domain superfamily // von Willebrand factor A-like domain superfamily	GO:0006886 GO:0006888 GO:0008270 GO:0030127	PTHR13803:SF10	Sobic.006G070830;Sobic.006G071096;Sobic.006G071362;Sobic.006G071628;Sobic.006G071814;Sobic.006G072000;Sobic.006G072201
gray_mean	S9_58968315	-0.443137	4.93276e-09	159	9	58968315	8.30691	Sobic.009G255900.v3.2	Sobic.009G255900	Chr09	58965676	58970129	58967902	413	TRUE	Sb09g030600	similar to Putative uncharacterized protein	(1 of 1) PTHR47992:SF22 - PROTEIN PHOSPHATASE 2C 7	(1 of 1) PTHR47992:SF218 - PROTEIN PHOSPHATASE 2C 53		PTHR47992:SF218	Sobic.009G255200;Sobic.009G255300;Sobic.009G255400;Sobic.009G255500;Sobic.009G255600;Sobic.009G255700;Sobic.009G255800;Sobic.009G255900;Sobic.009G256000;Sobic.009G256100;Sobic.009G256200;Sobic.009G256300;Sobic.009G256400
gray_mean	S9_58962936	-0.443137	4.93276e-09	159	9	58962936	8.30691	Sobic.009G255800.v3.2	Sobic.009G255800	Chr09	58957657	58964325	58960991	1945	TRUE	Sb09g030590	similar to Os05g0592600 protein	(1 of 4) K03243 - translation initiation factor 5B (EIF5B)	(1 of 3) K03243 - translation initiation factor 5B (EIF5B)	GO:0003924 GO:0005525	PTHR43381:SF4	Sobic.009G255200;Sobic.009G255300;Sobic.009G255400;Sobic.009G255500;Sobic.009G255600;Sobic.009G255700;Sobic.009G255800;Sobic.009G255900;Sobic.009G256000;Sobic.009G256100;Sobic.009G256200;Sobic.009G256300;Sobic.009G256400
gray_mean	S9_58967720	-0.443137	4.93276e-09	159	9	58967720	8.30691	Sobic.009G255900.v3.2	Sobic.009G255900	Chr09	58965676	58970129	58967902	182	TRUE	Sb09g030600	similar to Putative uncharacterized protein	(1 of 1) PTHR47992:SF22 - PROTEIN PHOSPHATASE 2C 7	(1 of 1) PTHR47992:SF218 - PROTEIN PHOSPHATASE 2C 53		PTHR47992:SF218	Sobic.009G255200;Sobic.009G255300;Sobic.009G255400;Sobic.009G255500;Sobic.009G255600;Sobic.009G255700;Sobic.009G255800;Sobic.009G255900;Sobic.009G256000;Sobic.009G256100;Sobic.009G256200;Sobic.009G256300;Sobic.009G256400
gray_mean	S6_43373828	-0.443137	4.93276e-09	159	6	43373828	8.30691	Sobic.006G071628.v3.2	Sobic.006G071628	Chr06	43367068	43375291	43371179	2649	TRUE			(1 of 1) PTHR13803:SF17 - OS05G0443300 PROTEIN	(1 of 1) IPR006896//IPR006900//IPR036174//IPR036175//IPR036465 - Sec23/Sec24, trunk domain // Sec23/Sec24, helical domain // Zinc finger, Sec23/Sec24-type superfamily // Sec23/Sec24 helical domain superfamily // von Willebrand factor A-like domain superfamily	GO:0006886 GO:0006888 GO:0008270 GO:0030127	PTHR13803:SF10	Sobic.006G070830;Sobic.006G071096;Sobic.006G071362;Sobic.006G071628;Sobic.006G071814;Sobic.006G072000;Sobic.006G072201
gray_mean	S9_58959703	-0.443137	4.93276e-09	159	9	58959703	8.30691	Sobic.009G255800.v3.2	Sobic.009G255800	Chr09	58957657	58964325	58960991	1288	TRUE	Sb09g030590	similar to Os05g0592600 protein	(1 of 4) K03243 - translation initiation factor 5B (EIF5B)	(1 of 3) K03243 - translation initiation factor 5B (EIF5B)	GO:0003924 GO:0005525	PTHR43381:SF4	Sobic.009G255100;Sobic.009G255200;Sobic.009G255300;Sobic.009G255400;Sobic.009G255500;Sobic.009G255600;Sobic.009G255700;Sobic.009G255800;Sobic.009G255900;Sobic.009G256000;Sobic.009G256100;Sobic.009G256200;Sobic.009G256300
gray_mean	S6_43374613	-0.443137	4.93276e-09	159	6	43374613	8.30691	Sobic.006G071628.v3.2	Sobic.006G071628	Chr06	43367068	43375291	43371179	3434	TRUE			(1 of 1) PTHR13803:SF17 - OS05G0443300 PROTEIN	(1 of 1) IPR006896//IPR006900//IPR036174//IPR036175//IPR036465 - Sec23/Sec24, trunk domain // Sec23/Sec24, helical domain // Zinc finger, Sec23/Sec24-type superfamily // Sec23/Sec24 helical domain superfamily // von Willebrand factor A-like domain superfamily	GO:0006886 GO:0006888 GO:0008270 GO:0030127	PTHR13803:SF10	Sobic.006G070830;Sobic.006G071096;Sobic.006G071362;Sobic.006G071628;Sobic.006G071814;Sobic.006G072000;Sobic.006G072201
gray_mean	S9_58956745	-0.443137	4.93276e-09	159	9	58956745	8.30691	Sobic.009G255700.v3.2	Sobic.009G255700	Chr09	58949170	58956768	58952969	3776	TRUE			(1 of 4) K15501 - serine/threonine-protein phosphatase 6 regulatory subunit 3 (PPP6R3, SAPS3)	(1 of 1) PTHR12634:SF39 - OS05G0592500 PROTEIN	GO:0019903 GO:0043666	PTHR12634:SF39	Sobic.009G255000;Sobic.009G255100;Sobic.009G255200;Sobic.009G255300;Sobic.009G255400;Sobic.009G255500;Sobic.009G255600;Sobic.009G255700;Sobic.009G255800;Sobic.009G255900;Sobic.009G256000;Sobic.009G256100;Sobic.009G256200;Sobic.009G256300
gray_mean	S6_43373778	-0.443137	4.93276e-09	159	6	43373778	8.30691	Sobic.006G071628.v3.2	Sobic.006G071628	Chr06	43367068	43375291	43371179	2599	TRUE			(1 of 1) PTHR13803:SF17 - OS05G0443300 PROTEIN	(1 of 1) IPR006896//IPR006900//IPR036174//IPR036175//IPR036465 - Sec23/Sec24, trunk domain // Sec23/Sec24, helical domain // Zinc finger, Sec23/Sec24-type superfamily // Sec23/Sec24 helical domain superfamily // von Willebrand factor A-like domain superfamily	GO:0006886 GO:0006888 GO:0008270 GO:0030127	PTHR13803:SF10	Sobic.006G070830;Sobic.006G071096;Sobic.006G071362;Sobic.006G071628;Sobic.006G071814;Sobic.006G072000;Sobic.006G072201
gray_mean	S9_58967699	-0.443137	4.93276e-09	159	9	58967699	8.30691	Sobic.009G255900.v3.2	Sobic.009G255900	Chr09	58965676	58970129	58967902	203	TRUE	Sb09g030600	similar to Putative uncharacterized protein	(1 of 1) PTHR47992:SF22 - PROTEIN PHOSPHATASE 2C 7	(1 of 1) PTHR47992:SF218 - PROTEIN PHOSPHATASE 2C 53		PTHR47992:SF218	Sobic.009G255200;Sobic.009G255300;Sobic.009G255400;Sobic.009G255500;Sobic.009G255600;Sobic.009G255700;Sobic.009G255800;Sobic.009G255900;Sobic.009G256000;Sobic.009G256100;Sobic.009G256200;Sobic.009G256300;Sobic.009G256400
gray_mean	S9_58956740	-0.443137	4.93276e-09	159	9	58956740	8.30691	Sobic.009G255700.v3.2	Sobic.009G255700	Chr09	58949170	58956768	58952969	3771	TRUE			(1 of 4) K15501 - serine/threonine-protein phosphatase 6 regulatory subunit 3 (PPP6R3, SAPS3)	(1 of 1) PTHR12634:SF39 - OS05G0592500 PROTEIN	GO:0019903 GO:0043666	PTHR12634:SF39	Sobic.009G255000;Sobic.009G255100;Sobic.009G255200;Sobic.009G255300;Sobic.009G255400;Sobic.009G255500;Sobic.009G255600;Sobic.009G255700;Sobic.009G255800;Sobic.009G255900;Sobic.009G256000;Sobic.009G256100;Sobic.009G256200;Sobic.009G256300
gray_mean	S6_43364372	-0.443137	4.93276e-09	159	6	43364372	8.30691	Sobic.006G071362.v3.2	Sobic.006G071362	Chr06	43359681	43366424	43363052	1320	TRUE	Sb0067s002260		(1 of 1) 3.6.3.39 - ABC-type lipopolysaccharide transporter. / lipopolysaccharide transport system.	(1 of 1) K02021 - putative ABC transport system ATP-binding protein (ABC.MR)	GO:0005524 GO:0016020 GO:0016887 GO:0055085 GO:0140359	PTHR24221:SF658	Sobic.006G070564;Sobic.006G070830;Sobic.006G071096;Sobic.006G071362;Sobic.006G071628;Sobic.006G071814;Sobic.006G072000;Sobic.006G072201
gray_mean	S2_66829744	-0.443123	4.93891e-09	159	2	66829744	8.30637	Sobic.002G289701.v3.2	Sobic.002G289701	Chr02	66829315	66833307	66831311	1567	TRUE							Sobic.002G288900;Sobic.002G289000;Sobic.002G289100;Sobic.002G289200;Sobic.002G289250;Sobic.002G289300;Sobic.002G289350;Sobic.002G289400;Sobic.002G289500;Sobic.002G289601;Sobic.002G289701;Sobic.002G289800;Sobic.002G289900;Sobic.002G290000;Sobic.002G290100;Sobic.002G290300;Sobic.002G290400
gray_mean	S6_58135131	0.441925	5.49142e-09	159	6	58135131	8.26031	Sobic.006G240650.v3.2	Sobic.006G240650	Chr06	58136854	58138007	58137430	2299	FALSE							Sobic.006G240400;Sobic.006G240500;Sobic.006G240600;Sobic.006G240650;Sobic.006G240700;Sobic.006G240800;Sobic.006G240900;Sobic.006G241000
gray_mean	S9_58914470	-0.441913	5.49737e-09	159	9	58914470	8.25985	Sobic.009G255100.v3.2	Sobic.009G255100	Chr09	58910532	58914835	58912683	1787	TRUE	Sb09g030530	similar to Hypersensitive-induced response protein	(1 of 1) PTHR43327:SF36 - HYPERSENSITIVE-INDUCED RESPONSE PROTEIN 1	(1 of 2) PTHR43327:SF36 - HYPERSENSITIVE-INDUCED RESPONSE PROTEIN 1		PTHR43327:SF36	Sobic.009G254700;Sobic.009G254800;Sobic.009G254900;Sobic.009G255000;Sobic.009G255100;Sobic.009G255200;Sobic.009G255300;Sobic.009G255400;Sobic.009G255500;Sobic.009G255600;Sobic.009G255700;Sobic.009G255800
gray_mean	S10_22577474	-0.441909	5.49923e-09	159	10	22577474	8.2597	Sobic.010G138300.v3.2	Sobic.010G138300	Chr10	22580931	22582969	22581950	4476	FALSE	Sb10g013960	similar to Putative uncharacterized protein B1089G05.18	(1 of 12) PF04759 - Protein of unknown function, DUF617 (DUF617)	(1 of 1) PTHR31696:SF66 - OS06G0495800 PROTEIN	GO:0010274	PTHR31696:SF66	Sobic.010G138300
gray_mean	S10_22581478	-0.441909	5.49923e-09	159	10	22581478	8.2597	Sobic.010G138300.v3.2	Sobic.010G138300	Chr10	22580931	22582969	22581950	472	TRUE	Sb10g013960	similar to Putative uncharacterized protein B1089G05.18	(1 of 12) PF04759 - Protein of unknown function, DUF617 (DUF617)	(1 of 1) PTHR31696:SF66 - OS06G0495800 PROTEIN	GO:0010274	PTHR31696:SF66	Sobic.010G138300
gray_mean	S9_58579489	-0.441835	5.53563e-09	159	9	58579489	8.25683	Sobic.009G250700.v3.2	Sobic.009G250700	Chr09	58579386	58581986	58580686	1197	TRUE	Sb09g030130	similar to Putative uncharacterized protein OJ1007_H05.4	(1 of 3) PF01535//PF13041//PF13812//PF14432//PF20431 - PPR repeat (PPR) // PPR repeat family (PPR_2) // Pentatricopeptide repeat domain (PPR_3) // DYW family of nucleic acid deaminases (DYW_deaminase) // E motif (E_motif)	(1 of 27) PTHR47924:SF204 - DYW_DEAMINASE DOMAIN-CONTAINING PROTEIN	GO:0005515 GO:0008270	PTHR24015:SF739	Sobic.009G250100;Sobic.009G250200;Sobic.009G250300;Sobic.009G250400;Sobic.009G250500;Sobic.009G250600;Sobic.009G250700;Sobic.009G250800;Sobic.009G250900;Sobic.009G251000;Sobic.009G251100;Sobic.009G251200;Sobic.009G251300
gray_mean	S1_6388820	0.440259	6.35991e-09	159	1	6388820	8.19655	Sobic.001G082700.v3.2	Sobic.001G082700	Chr01	6393580	6396117	6394848	6028	FALSE	Sb01g007450	similar to Protein kinase family protein, putative, expressed	(1 of 1) PTHR27003:SF296 - OS03G0759600 PROTEIN	(1 of 1) PTHR27003:SF296 - OS03G0759600 PROTEIN	GO:0004672 GO:0004713 GO:0005524 GO:0006468	PTHR27003:SF296	Sobic.001G082300;Sobic.001G082400;Sobic.001G082500;Sobic.001G082600;Sobic.001G082700;Sobic.001G082800;Sobic.001G082900;Sobic.001G083000;Sobic.001G083100;Sobic.001G083200
gray_mean	S5_3633465	-0.439976	6.52008e-09	159	5	3633465	8.18575	Sobic.005G040000.v3.2	Sobic.005G040000	Chr05	3631550	3632242	3631896	1569	FALSE	Sb05g003330					PTHR35361:SF1	Sobic.005G039200;Sobic.005G039350;Sobic.005G039500;Sobic.005G039600;Sobic.005G039700;Sobic.005G039800;Sobic.005G039900;Sobic.005G040000;Sobic.005G040100;Sobic.005G040200;Sobic.005G040301;Sobic.005G040400;Sobic.005G040500
gray_mean	S4_20782140	-0.439764	6.64281e-09	159	4	20782140	8.17765	Sobic.004G133400.v3.2	Sobic.004G133400	Chr04	20754042	20754967	20754504	27636	FALSE	Sb04g012700	similar to Eukaryotic translation initiation factor 1A	(1 of 1) PTHR21668:SF0 - EUKARYOTIC INITIATION FACTOR 1A, ISOFORM A	(1 of 1) PTHR21668:SF0 - EUKARYOTIC INITIATION FACTOR 1A, ISOFORM A	GO:0003723 GO:0003743 GO:0006413	PTHR21668:SF0	Sobic.004G133400
gray_mean	S4_20765664	-0.439764	6.64281e-09	159	4	20765664	8.17765	Sobic.004G133400.v3.2	Sobic.004G133400	Chr04	20754042	20754967	20754504	11160	FALSE	Sb04g012700	similar to Eukaryotic translation initiation factor 1A	(1 of 1) PTHR21668:SF0 - EUKARYOTIC INITIATION FACTOR 1A, ISOFORM A	(1 of 1) PTHR21668:SF0 - EUKARYOTIC INITIATION FACTOR 1A, ISOFORM A	GO:0003723 GO:0003743 GO:0006413	PTHR21668:SF0	Sobic.004G133201;Sobic.004G133301;Sobic.004G133400
gray_mean	S10_8742450	-0.439701	6.67945e-09	159	10	8742450	8.17526	Sobic.010G097100.v3.2	Sobic.010G097100	Chr10	8741091	8743442	8742266	184	TRUE	Sb10g008460	similar to Putative uncharacterized protein	(1 of 1) K12867 - pre-mRNA-splicing factor SYF1 (SYF1, XAB2)	(1 of 3) K12867 - pre-mRNA-splicing factor SYF1 (SYF1, XAB2)	GO:0005515 GO:0006396 GO:0016616 GO:0051287	PTHR11246:SF19	Sobic.010G096400;Sobic.010G096500;Sobic.010G096600;Sobic.010G096700;Sobic.010G096801;Sobic.010G096900;Sobic.010G097000;Sobic.010G097100;Sobic.010G097200;Sobic.010G097250
gray_mean	S2_70881231	0.439173	6.99571e-09	159	2	70881231	8.15517	Sobic.002G342200.v3.2	Sobic.002G342200	Chr02	70879734	70881392	70880563	668	TRUE	Sb02g036630	similar to TIR/P-loop/LRR disease resistance protein-like protein	(1 of 2) PTHR32009:SF131 - OS07G0566800 PROTEIN	(1 of 1) PTHR32009:SF131 - OS07G0566800 PROTEIN	GO:0007165	PTHR32009:SF131	Sobic.002G341600;Sobic.002G341700;Sobic.002G341800;Sobic.002G341900;Sobic.002G342000;Sobic.002G342100;Sobic.002G342200;Sobic.002G342300;Sobic.002G342400;Sobic.002G342500;Sobic.002G342600;Sobic.002G342700;Sobic.002G342800;Sobic.002G342901
gray_mean	S3_3067670	-0.438405	7.48164e-09	159	3	3067670	8.126	Sobic.003G033500.v3.2	Sobic.003G033500	Chr03	3066533	3067815	3067174	496	TRUE	Sb03g003050	weakly similar to Putative uncharacterized protein	(1 of 2) PTHR31992:SF62 - DOF ZINC FINGER PROTEIN DOF1.7-RELATED	(1 of 1) PTHR31992:SF363 - DOF-TYPE DOMAIN-CONTAINING PROTEIN	GO:0003677 GO:0006355	PTHR31992:SF371	Sobic.003G032800;Sobic.003G032900;Sobic.003G033000;Sobic.003G033100;Sobic.003G033200;Sobic.003G033300;Sobic.003G033400;Sobic.003G033500;Sobic.003G033600;Sobic.003G033700;Sobic.003G033800;Sobic.003G033900;Sobic.003G034000;Sobic.003G034100
gray_mean	S4_7638801	-0.438299	7.55114e-09	159	4	7638801	8.12199	Sobic.004G090100.v3.2	Sobic.004G090100	Chr04	7640465	7641111	7640788	1987	FALSE							Sobic.004G089400;Sobic.004G089450;Sobic.004G089500;Sobic.004G089600;Sobic.004G089700;Sobic.004G089801;Sobic.004G089901;Sobic.004G090000;Sobic.004G090100;Sobic.004G090200;Sobic.004G090300;Sobic.004G090400
gray_mean	S6_17999367	0.438144	7.65432e-09	159	6	17999367	8.11609	Sobic.006G039500.v3.2	Sobic.006G039500	Chr06	17967739	17968344	17968041	31326	FALSE	Sb06g007540		(1 of 2) 4.1.1.36 - phosphopantothenoylcysteine decarboxylase. / N-[(R)-4'-phosphopantothenoyl]-L-cysteine carboxy-lyase.	(1 of 1) 4.1.1.36 - phosphopantothenoylcysteine decarboxylase. / N-[(R)-4'-phosphopantothenoyl]-L-cysteine carboxy-lyase.	GO:0003824	PTHR14359:SF26	Sobic.006G039500
gray_mean	S4_7338232	0.438012	7.74315e-09	159	4	7338232	8.11108	Sobic.004G087200.v3.2	Sobic.004G087200	Chr04	7338255	7339772	7339013	781	FALSE	Sb04g007220	weakly similar to Putative uncharacterized protein	(1 of 1) PTHR48047:SF143 - UDP-GLYCOSYLTRANSFERASE 73D1	(1 of 2) K13496 - UDP-glucosyl transferase 73C [EC:2.4.1.-] Glc - brassinosteroid (UGT73C)	GO:0008194	PTHR48047:SF245	Sobic.004G086700;Sobic.004G086800;Sobic.004G086900;Sobic.004G087000;Sobic.004G087050;Sobic.004G087100;Sobic.004G087200;Sobic.004G087300;Sobic.004G087366;Sobic.004G087432
gray_mean	S4_7338250	0.438012	7.74315e-09	159	4	7338250	8.11108	Sobic.004G087200.v3.2	Sobic.004G087200	Chr04	7338255	7339772	7339013	763	FALSE	Sb04g007220	weakly similar to Putative uncharacterized protein	(1 of 1) PTHR48047:SF143 - UDP-GLYCOSYLTRANSFERASE 73D1	(1 of 2) K13496 - UDP-glucosyl transferase 73C [EC:2.4.1.-] Glc - brassinosteroid (UGT73C)	GO:0008194	PTHR48047:SF245	Sobic.004G086700;Sobic.004G086800;Sobic.004G086900;Sobic.004G087000;Sobic.004G087050;Sobic.004G087100;Sobic.004G087200;Sobic.004G087300;Sobic.004G087366;Sobic.004G087432
gray_mean	S9_48528494	-0.437725	7.93884e-09	159	9	48528494	8.10024	Sobic.009G131600.v3.2	Sobic.009G131600	Chr09	48524591	48531678	48528134	360	TRUE	Sb09g019800	similar to Putative uncharacterized protein OSJNBb0006J12.15	(1 of 4) PTHR13068:SF5 - MITOCHONDRIAL TRANSCRIPTION TERMINATION FACTOR FAMILY PROTEIN	(1 of 2) PTHR13068:SF109 - TRANSCRIPTION TERMINATION FACTOR MTERF4, CHLOROPLASTIC	GO:0003690 GO:0006355	PTHR13068:SF5	Sobic.009G131300;Sobic.009G131400;Sobic.009G131500;Sobic.009G131550;Sobic.009G131600;Sobic.009G131800;Sobic.009G131900;Sobic.009G132000;Sobic.009G132100
gray_mean	S2_5845842	-0.437299	8.2396e-09	159	2	5845842	8.08409	Sobic.002G060900.v3.2	Sobic.002G060900	Chr02	5845116	5853742	5849429	3587	TRUE	Sb02g005080	similar to Transducin / WD-40 repeat protein-like	(1 of 1) PTHR23284:SF2 - SEC12-LIKE PROTEIN 1	(1 of 1) PTHR23284:SF6 - OS07G0187700 PROTEIN	GO:0005515	PTHR23284:SF6	Sobic.002G060200;Sobic.002G060400;Sobic.002G060450;Sobic.002G060500;Sobic.002G060600;Sobic.002G060700;Sobic.002G060750;Sobic.002G060800;Sobic.002G060900;Sobic.002G061000;Sobic.002G061100;Sobic.002G061200;Sobic.002G061300
gray_mean	S10_51784706	0.437136	8.35686e-09	159	10	51784706	8.07796	Sobic.010G179750.v3.2	Sobic.010G179750	Chr10	51782965	51783894	51783429	1277	FALSE							Sobic.010G179400;Sobic.010G179500;Sobic.010G179600;Sobic.010G179700;Sobic.010G179750;Sobic.010G179800;Sobic.010G179850;Sobic.010G179900
gray_mean	S10_15328178	-0.437092	8.38939e-09	159	10	15328178	8.07627	Sobic.010G125200.v3.2	Sobic.010G125200	Chr10	15322896	15330023	15326459	1719	TRUE	Sb10g011050	similar to Putative uncharacterized protein	(1 of 1) K15425 - serine/threonine-protein phosphatase 4 regulatory subunit 2 (PPP4R2)	(1 of 1) K15425 - serine/threonine-protein phosphatase 4 regulatory subunit 2 (PPP4R2)	GO:0019888 GO:0030289	PTHR16487:SF0	Sobic.010G125000;Sobic.010G125100;Sobic.010G125200
gray_mean	S1_9580658	-0.436794	8.60935e-09	159	1	9580658	8.06503	Sobic.001G122000.v3.2	Sobic.001G122000	Chr01	9581904	9592344	9587124	6466	FALSE	Sb01g010720	similar to Chromosome chr18 scaffold_1, whole genome shotgun sequence	(1 of 3) PTHR10972:SF96 - OXYSTEROL-BINDING PROTEIN	(1 of 1) PTHR10972:SF216 - OXYSTEROL-BINDING PROTEIN HOMOLOG 3	GO:0008289	PTHR10972:SF216	Sobic.001G121850;Sobic.001G121900;Sobic.001G122000;Sobic.001G122100;Sobic.001G122200;Sobic.001G122300
gray_mean	S6_37648045	-0.436749	8.64307e-09	159	6	37648045	8.06333	Sobic.006G050201.v3.2	Sobic.006G050201	Chr06	37698972	37700539	37699755	51710	FALSE
gray_mean	S6_37647331	-0.436749	8.64307e-09	159	6	37647331	8.06333	Sobic.006G050201.v3.2	Sobic.006G050201	Chr06	37698972	37700539	37699755	52424	FALSE
gray_mean	S6_37645572	-0.436749	8.64307e-09	159	6	37645572	8.06333	Sobic.006G050201.v3.2	Sobic.006G050201	Chr06	37698972	37700539	37699755	54183	FALSE
gray_mean	S9_10404103	0.436594	8.75991e-09	159	9	10404103	8.0575	Sobic.009G078300.v3.2	Sobic.009G078300	Chr09	10403034	10411772	10407403	3300	TRUE				(1 of 11) PTHR24136:SF37 - OS05G0124600 PROTEIN	GO:0005515	PTHR24136:SF37	Sobic.009G077600;Sobic.009G077700;Sobic.009G077800;Sobic.009G077901;Sobic.009G078000;Sobic.009G078200;Sobic.009G078300;Sobic.009G078401
gray_mean	S3_58995175	-0.436357	8.94234e-09	159	3	58995175	8.04855	Sobic.003G251800.v3.2	Sobic.003G251800	Chr03	58989848	58995158	58992503	2672	FALSE	Sb03g030750	similar to No apical meristem (NAM) protein-like	(1 of 1) PTHR31079:SF46 - NAC DOMAIN-CONTAINING PROTEIN 73	(1 of 1) PTHR31079:SF46 - NAC DOMAIN-CONTAINING PROTEIN 73	GO:0003677 GO:0006355	PTHR31079:SF46	Sobic.003G251100;Sobic.003G251200;Sobic.003G251301;Sobic.003G251400;Sobic.003G251600;Sobic.003G251700;Sobic.003G251800;Sobic.003G251900;Sobic.003G252000;Sobic.003G252100
gray_mean	S5_18346973	-0.436238	9.03509e-09	159	5	18346973	8.04407	Sobic.005G103300.v3.2	Sobic.005G103300	Chr05	18344815	18347960	18346387	586	TRUE	Sb05g009350	similar to Alcohol dehydrogenase 2	(1 of 1) K18857 - alcohol dehydrogenase class-P (ADH1)	(1 of 1) PTHR43880:SF62 - ALCOHOL DEHYDROGENASE 2	GO:0016491	PTHR43880:SF62	Sobic.005G103300
gray_mean	S4_7339240	0.43606	9.1758e-09	159	4	7339240	8.03736	Sobic.004G087200.v3.2	Sobic.004G087200	Chr04	7338255	7339772	7339013	227	TRUE	Sb04g007220	weakly similar to Putative uncharacterized protein	(1 of 1) PTHR48047:SF143 - UDP-GLYCOSYLTRANSFERASE 73D1	(1 of 2) K13496 - UDP-glucosyl transferase 73C [EC:2.4.1.-] Glc - brassinosteroid (UGT73C)	GO:0008194	PTHR48047:SF245	Sobic.004G086700;Sobic.004G086800;Sobic.004G086900;Sobic.004G087000;Sobic.004G087050;Sobic.004G087100;Sobic.004G087200;Sobic.004G087300;Sobic.004G087366;Sobic.004G087432
gray_mean	S6_49712021	0.436009	9.21598e-09	159	6	49712021	8.03546	Sobic.006G133700.v3.2	Sobic.006G133700	Chr06	49707514	49712306	49709910	2111	TRUE	Sb06g021350	similar to OSIGBa0159F11.9 protein	(1 of 1) PTHR13690:SF124 - TRANSCRIPTION FACTOR RF2A	(1 of 84) PF00170 - bZIP transcription factor (bZIP_1)	GO:0003700 GO:0006355	PTHR13690:SF79	Sobic.006G132800;Sobic.006G132900;Sobic.006G133000;Sobic.006G133100;Sobic.006G133200;Sobic.006G133300;Sobic.006G133400;Sobic.006G133500;Sobic.006G133600;Sobic.006G133650;Sobic.006G133700;Sobic.006G133800;Sobic.006G133900;Sobic.006G134001;Sobic.006G134100
gray_mean	S10_35417210	-0.43593	9.27933e-09	159	10	35417210	8.03248	Sobic.010G141966.v3.2	Sobic.010G141966	Chr10	35395948	35396742	35396345	20865	FALSE				(1 of 1) PF02902//PF03101 - Ulp1 protease family, C-terminal catalytic domain (Peptidase_C48) // FAR1 DNA-binding domain (FAR1)		PTHR34835:SF71	Sobic.010G141700;Sobic.010G141800;Sobic.010G141966
gray_mean	S10_12824807	-0.435911	9.2945e-09	159	10	12824807	8.03177	Sobic.010G117000.v3.2	Sobic.010G117000	Chr10	12823716	12824989	12824352	455	TRUE	Sb10g010343	similar to Putative uncharacterized protein	(1 of 1) PTHR48047:SF8 - FLAVONOL 3-O-GLUCOSYLTRANSFERASE UGT89B1	(1 of 7) PTHR48047:SF6 - OS06G0282400 PROTEIN	GO:0008194	PTHR48047:SF6	Sobic.010G116700;Sobic.010G116800;Sobic.010G116900;Sobic.010G117000;Sobic.010G117050;Sobic.010G117100;Sobic.010G117200
gray_mean	S4_60250972	-0.435659	9.49979e-09	159	4	60250972	8.02229	Sobic.004G256550.v3.2	Sobic.004G256550	Chr04	60248668	60250271	60249469	1503	FALSE			(1 of 4) PTHR47950:SF4 - CYTOCHROME P450 76C4	(1 of 3) PTHR47950:SF32 - CYTOCHROME P450 FAMILY PROTEIN, EXPRESSED	GO:0004497 GO:0005506 GO:0016705 GO:0020037	PTHR47950:SF32	Sobic.004G256100;Sobic.004G256200;Sobic.004G256300;Sobic.004G256400;Sobic.004G256500;Sobic.004G256550;Sobic.004G256600;Sobic.004G256700;Sobic.004G256800;Sobic.004G256900;Sobic.004G257000;Sobic.004G257100
gray_mean	S8_41506263	0.435295	9.80404e-09	159	8	41506263	8.0086	Sobic.008G092800.v3.2	Sobic.008G092800	Chr08	41491257	41512661	41501959	4304	TRUE			(1 of 1) PTHR23074:SF17 - FIDGETIN-LIKE PROTEIN 1		GO:0005524 GO:0016887	PTHR23074:SF17	Sobic.008G092701;Sobic.008G092800
gray_mean	S10_34005261	-0.435286	9.81158e-09	159	10	34005261	8.00826	Sobic.010G141201.v3.2	Sobic.010G141201	Chr10	33919080	33920871	33919975	85286	FALSE			(1 of 1) K03164 - DNA topoisomerase II [EC:5.99.1.3] (TOP2)	(1 of 2) K03164 - DNA topoisomerase II [EC:5.99.1.3] (TOP2)		PTHR10169:SF38
gray_mean	S9_59312046	-0.435109	9.96251e-09	159	9	59312046	8.00163	Sobic.009G259800.v3.2	Sobic.009G259800	Chr09	59310988	59312409	59311698	348	TRUE	Sb09g030900	similar to Putative uncharacterized protein OSJNBa0030I14.17	(1 of 1) PTHR46539:SF10 - RING-H2 FINGER PROTEIN ATL12-RELATED	(1 of 1) PTHR46539:SF1 - E3 UBIQUITIN-PROTEIN LIGASE ATL42	GO:0008270	PTHR46539:SF1	Sobic.009G259100;Sobic.009G259200;Sobic.009G259300;Sobic.009G259400;Sobic.009G259500;Sobic.009G259600;Sobic.009G259700;Sobic.009G259800;Sobic.009G259900;Sobic.009G260000;Sobic.009G260200;Sobic.009G260350;Sobic.009G260500
gray_mean	S6_43364344	-0.435088	9.98079e-09	159	6	43364344	8.00083	Sobic.006G071362.v3.2	Sobic.006G071362	Chr06	43359681	43366424	43363052	1292	TRUE	Sb0067s002260		(1 of 1) 3.6.3.39 - ABC-type lipopolysaccharide transporter. / lipopolysaccharide transport system.	(1 of 1) K02021 - putative ABC transport system ATP-binding protein (ABC.MR)	GO:0005524 GO:0016020 GO:0016887 GO:0055085 GO:0140359	PTHR24221:SF658	Sobic.006G070564;Sobic.006G070830;Sobic.006G071096;Sobic.006G071362;Sobic.006G071628;Sobic.006G071814;Sobic.006G072000;Sobic.006G072201
gray_mean	S2_66829743	-0.434887	1.01556e-08	159	2	66829743	7.99329	Sobic.002G289701.v3.2	Sobic.002G289701	Chr02	66829315	66833307	66831311	1568	TRUE							Sobic.002G288900;Sobic.002G289000;Sobic.002G289100;Sobic.002G289200;Sobic.002G289250;Sobic.002G289300;Sobic.002G289350;Sobic.002G289400;Sobic.002G289500;Sobic.002G289601;Sobic.002G289701;Sobic.002G289800;Sobic.002G289900;Sobic.002G290000;Sobic.002G290100;Sobic.002G290300;Sobic.002G290400
gray_mean	S6_31304997	-0.43449	1.05099e-08	159	6	31304997	7.9784	Sobic.006G044600.v3.2	Sobic.006G044600	Chr06	31236917	31244123	31240520	64477	FALSE			(1 of 1) K03247 - translation initiation factor 3 subunit H (EIF3H)	(1 of 1) K03247 - translation initiation factor 3 subunit H (EIF3H)	GO:0005515 GO:0008233 GO:0008237	PTHR10410:SF3
gray_mean	S3_47963479	-0.434467	1.05311e-08	159	3	47963479	7.97753	Sobic.003G182100.v3.2	Sobic.003G182100	Chr03	47944289	47947208	47945748	17731	FALSE	Sb03g024010	similar to Putative uncharacterized protein	(1 of 1) PTHR23417:SF21 - TRNA (GUANINE-N(7)-)-METHYLTRANSFERASE	(1 of 2) 2.1.1.33 - tRNA (guanine(46)-N(7))-methyltransferase. / tRNA guanine 7-methyltransferase.	GO:0006400 GO:0008176	PTHR23417:SF21	Sobic.003G181800;Sobic.003G181900;Sobic.003G182100
gray_mean	S3_47963476	-0.434467	1.05311e-08	159	3	47963476	7.97753	Sobic.003G182100.v3.2	Sobic.003G182100	Chr03	47944289	47947208	47945748	17728	FALSE	Sb03g024010	similar to Putative uncharacterized protein	(1 of 1) PTHR23417:SF21 - TRNA (GUANINE-N(7)-)-METHYLTRANSFERASE	(1 of 2) 2.1.1.33 - tRNA (guanine(46)-N(7))-methyltransferase. / tRNA guanine 7-methyltransferase.	GO:0006400 GO:0008176	PTHR23417:SF21	Sobic.003G181800;Sobic.003G181900;Sobic.003G182100
gray_mean	S5_67768067	-0.434422	1.05715e-08	159	5	67768067	7.97586	Sobic.005G194200.v3.2	Sobic.005G194200	Chr05	67754549	67756067	67755308	12759	FALSE	Sb05g025110	similar to Putative uncharacterized protein	(1 of 1) PTHR33469:SF44 - PROTEIN ELF4-LIKE 3	(1 of 1) PTHR33469:SF42 - PROTEIN ELF4-LIKE 4		PTHR33469:SF42	Sobic.005G193800;Sobic.005G193900;Sobic.005G194000;Sobic.005G194100;Sobic.005G194200;Sobic.005G194300;Sobic.005G194400
gray_mean	S10_15329076	-0.434289	1.06938e-08	159	10	15329076	7.97087	Sobic.010G125200.v3.2	Sobic.010G125200	Chr10	15322896	15330023	15326459	2617	TRUE	Sb10g011050	similar to Putative uncharacterized protein	(1 of 1) K15425 - serine/threonine-protein phosphatase 4 regulatory subunit 2 (PPP4R2)	(1 of 1) K15425 - serine/threonine-protein phosphatase 4 regulatory subunit 2 (PPP4R2)	GO:0019888 GO:0030289	PTHR16487:SF0	Sobic.010G125000;Sobic.010G125100;Sobic.010G125200
gray_mean	S5_35712901	-0.433837	1.11184e-08	159	5	35712901	7.95396	Sobic.005G111100.v3.2	Sobic.005G111100	Chr05	35838248	35841051	35839649	126748	FALSE	Sb05g012740	similar to Skp1 protein	(1 of 19) K03094 - S-phase kinase-associated protein 1 (SKP1, CBF3D)	(1 of 18) K03094 - S-phase kinase-associated protein 1 (SKP1, CBF3D)	GO:0006511	PTHR11165:SF24
gray_mean	S3_60582158	-0.433821	1.11334e-08	159	3	60582158	7.95337	Sobic.003G269000.v3.2	Sobic.003G269000	Chr03	60581378	60582962	60582170	12	TRUE	Sb03g032150	similar to Os01g0699600 protein	(1 of 1) PTHR48011:SF4 - MITOGEN-ACTIVATED PROTEIN KINASE KINASE KINASE 19	(1 of 1) PTHR48011:SF49 - PROTEIN KINASE DOMAIN-CONTAINING PROTEIN	GO:0004672 GO:0004713 GO:0005524 GO:0006468	PTHR48011:SF89	Sobic.003G268700;Sobic.003G268800;Sobic.003G268900;Sobic.003G269000;Sobic.003G269100;Sobic.003G269200;Sobic.003G269300;Sobic.003G269400;Sobic.003G269500
gray_mean	S10_56006319	-0.433157	1.17873e-08	159	10	56006319	7.92859	Sobic.010G216800.v3.2	Sobic.010G216800	Chr10	56005200	56006892	56006046	273	TRUE	Sb10g026310	similar to Putative uncharacterized protein	(1 of 1) PTHR33320:SF30 - ZINC_RIBBON_15 DOMAIN-CONTAINING PROTEIN			PTHR33320:SF33	Sobic.010G216300;Sobic.010G216400;Sobic.010G216500;Sobic.010G216600;Sobic.010G216700;Sobic.010G216800;Sobic.010G216901;Sobic.010G217001;Sobic.010G217100;Sobic.010G217200;Sobic.010G217400;Sobic.010G217466;Sobic.010G217532
gray_mean	S6_44827846	-0.432641	1.23207e-08	159	6	44827846	7.90936	Sobic.006G079900.v3.2	Sobic.006G079900	Chr06	44828343	44831646	44829994	2148	FALSE			(1 of 1) K12181 - COP9 signalosome complex subunit 8 (COPS8, CSN8)	(1 of 1) K12181 - COP9 signalosome complex subunit 8 (COPS8, CSN8)		PTHR13339:SF0	Sobic.006G079800;Sobic.006G079900;Sobic.006G080000;Sobic.006G080050;Sobic.006G080100;Sobic.006G080200
gray_mean	S2_63257663	-0.432397	1.25817e-08	159	2	63257663	7.90026	Sobic.002G243650.v3.2	Sobic.002G243650	Chr02	63258893	63261813	63260353	2690	FALSE	Sb02g028070		(1 of 1) PTHR46504:SF1 - TRNASE Z TRZ2, CHLOROPLASTIC	(1 of 1) PTHR46504:SF1 - TRNASE Z TRZ2, CHLOROPLASTIC		PTHR46504:SF1	Sobic.002G243000;Sobic.002G243100;Sobic.002G243200;Sobic.002G243300;Sobic.002G243400;Sobic.002G243500;Sobic.002G243650;Sobic.002G243800;Sobic.002G243900;Sobic.002G244100;Sobic.002G244200;Sobic.002G244300
gray_mean	S1_15821946	-0.432382	1.25978e-08	159	1	15821946	7.89971	Sobic.001G185100.v3.2	Sobic.001G185100	Chr01	15824047	15825201	15824624	2678	FALSE	Sb01g016070	Predicted protein					Sobic.001G184300;Sobic.001G184400;Sobic.001G184500;Sobic.001G184650;Sobic.001G184800;Sobic.001G184900;Sobic.001G184950;Sobic.001G185000;Sobic.001G185100;Sobic.001G185200;Sobic.001G185300;Sobic.001G185400;Sobic.001G185450;Sobic.001G185500
gray_mean	S2_52857149	-0.43207	1.2939e-08	159	2	52857149	7.8881	Sobic.002G168550.v3.2	Sobic.002G168550	Chr02	52776359	52778163	52777261	79888	FALSE				(1 of 2) PTHR23002:SF89 - CCHC-TYPE DOMAIN-CONTAINING PROTEIN	GO:0003676 GO:0008270	PTHR23002:SF89
gray_mean	S1_27000703	-0.431635	1.34297e-08	159	1	27000703	7.87193	Sobic.001G250200.v3.2	Sobic.001G250200	Chr01	26998413	27003143	27000778	75	TRUE	Sb01g022140	similar to Acyltransferase family protein, expressed	(1 of 1) PTHR15486:SF49 - LIPID DROPLET-REGULATING VLDL ASSEMBLY FACTOR AUP1	(1 of 1) PTHR15486:SF83 - OS10G0413400 PROTEIN	GO:0016746	PTHR15486:SF83	Sobic.001G250150;Sobic.001G250200;Sobic.001G250300
gray_mean	S1_27000704	-0.431635	1.34297e-08	159	1	27000704	7.87193	Sobic.001G250200.v3.2	Sobic.001G250200	Chr01	26998413	27003143	27000778	74	TRUE	Sb01g022140	similar to Acyltransferase family protein, expressed	(1 of 1) PTHR15486:SF49 - LIPID DROPLET-REGULATING VLDL ASSEMBLY FACTOR AUP1	(1 of 1) PTHR15486:SF83 - OS10G0413400 PROTEIN	GO:0016746	PTHR15486:SF83	Sobic.001G250150;Sobic.001G250200;Sobic.001G250300
gray_mean	S1_27000701	-0.431635	1.34297e-08	159	1	27000701	7.87193	Sobic.001G250200.v3.2	Sobic.001G250200	Chr01	26998413	27003143	27000778	77	TRUE	Sb01g022140	similar to Acyltransferase family protein, expressed	(1 of 1) PTHR15486:SF49 - LIPID DROPLET-REGULATING VLDL ASSEMBLY FACTOR AUP1	(1 of 1) PTHR15486:SF83 - OS10G0413400 PROTEIN	GO:0016746	PTHR15486:SF83	Sobic.001G250150;Sobic.001G250200;Sobic.001G250300
gray_mean	S1_27000700	-0.431635	1.34297e-08	159	1	27000700	7.87193	Sobic.001G250200.v3.2	Sobic.001G250200	Chr01	26998413	27003143	27000778	78	TRUE	Sb01g022140	similar to Acyltransferase family protein, expressed	(1 of 1) PTHR15486:SF49 - LIPID DROPLET-REGULATING VLDL ASSEMBLY FACTOR AUP1	(1 of 1) PTHR15486:SF83 - OS10G0413400 PROTEIN	GO:0016746	PTHR15486:SF83	Sobic.001G250150;Sobic.001G250200;Sobic.001G250300
gray_mean	S1_74437209	0.431103	1.4053e-08	159	1	74437209	7.85223	Sobic.001G471800.v3.2	Sobic.001G471800	Chr01	74435648	74437845	74436746	463	TRUE	Sb01g044210	similar to Os03g0194300 protein	(1 of 7) PF03188//PF04526 - Eukaryotic cytochrome b561 (Cytochrom_B561) // Protein of unknown function (DUF568) (DUF568)	(1 of 4) PF03188//PF04526 - Eukaryotic cytochrome b561 (Cytochrom_B561) // Protein of unknown function (DUF568) (DUF568)		PTHR23130:SF60	Sobic.001G471150;Sobic.001G471200;Sobic.001G471300;Sobic.001G471400;Sobic.001G471500;Sobic.001G471600;Sobic.001G471800;Sobic.001G471900;Sobic.001G472000;Sobic.001G472050;Sobic.001G472100;Sobic.001G472200;Sobic.001G472301;Sobic.001G472400
gray_mean	S2_54254743	-0.431091	1.40672e-08	159	2	54254743	7.85179	Sobic.002G171200.v3.2	Sobic.002G171200	Chr02	54243659	54248595	54246127	8616	FALSE	Sb02g022011		(1 of 1) PTHR13301:SF215 - CELLULOSE SYNTHASE-LIKE PROTEIN D2	(1 of 29) 2.4.2.24 - 1,4-beta-D-xylan synthase. / 1,4-beta-D-xylan synthase.	GO:0016020 GO:0016760 GO:0030244	PTHR13301:SF169	Sobic.002G171001;Sobic.002G171101;Sobic.002G171200;Sobic.002G171300;Sobic.002G171400
gray_mean	S2_54254750	-0.431091	1.40672e-08	159	2	54254750	7.85179	Sobic.002G171200.v3.2	Sobic.002G171200	Chr02	54243659	54248595	54246127	8623	FALSE	Sb02g022011		(1 of 1) PTHR13301:SF215 - CELLULOSE SYNTHASE-LIKE PROTEIN D2	(1 of 29) 2.4.2.24 - 1,4-beta-D-xylan synthase. / 1,4-beta-D-xylan synthase.	GO:0016020 GO:0016760 GO:0030244	PTHR13301:SF169	Sobic.002G171001;Sobic.002G171101;Sobic.002G171200;Sobic.002G171300;Sobic.002G171400
gray_mean	S10_12932695	-0.43071	1.45325e-08	159	10	12932695	7.83766	Sobic.010G117600.v3.2	Sobic.010G117600	Chr10	12931171	12931939	12931555	1140	FALSE	Sb10g010400	similar to Putative uncharacterized protein	(1 of 22) PF04398 - Protein of unknown function, DUF538 (DUF538)	(1 of 2) PTHR31676:SF200 - OS07G0120650 PROTEIN		PTHR31676:SF89	Sobic.010G117450;Sobic.010G117500;Sobic.010G117600;Sobic.010G117700;Sobic.010G117800;Sobic.010G117850;Sobic.010G117900
gray_mean	S2_76039333	-0.430473	1.48281e-08	159	2	76039333	7.82891	Sobic.002G412400.v3.2	Sobic.002G412400	Chr02	76039241	76041499	76040370	1037	TRUE	Sb02g042510	similar to Putative uncharacterized protein	(1 of 1) PTHR45868:SF106 - HEAVY METAL-ASSOCIATED ISOPRENYLATED PLANT PROTEIN 36	(1 of 1) PTHR45868:SF10 - OS07G0671400 PROTEIN	GO:0046872	PTHR45868:SF10	Sobic.002G411600;Sobic.002G411700;Sobic.002G411800;Sobic.002G411900;Sobic.002G412001;Sobic.002G412100;Sobic.002G412200;Sobic.002G412300;Sobic.002G412400;Sobic.002G412500;Sobic.002G412600;Sobic.002G412700;Sobic.002G412800;Sobic.002G413000;Sobic.002G413100
gray_mean	S1_12322471	-0.43041	1.49088e-08	159	1	12322471	7.82656	Sobic.001G153200.v3.2	Sobic.001G153200	Chr01	12322042	12325808	12323925	1454	TRUE	Sb01g013300		(1 of 1) PTHR31182:SF15 - F26K24.5 PROTEIN	(1 of 1) PTHR31182:SF15 - F26K24.5 PROTEIN		PTHR31182:SF15	Sobic.001G152901;Sobic.001G153000;Sobic.001G153100;Sobic.001G153200;Sobic.001G153300;Sobic.001G153400;Sobic.001G153500;Sobic.001G153600;Sobic.001G153700;Sobic.001G153800;Sobic.001G153900;Sobic.001G154000
gray_mean	S10_46675672	-0.429849	1.56372e-08	159	10	46675672	7.80584	Sobic.010G158766.v3.2	Sobic.010G158766	Chr10	46675198	46675960	46675579	93	TRUE	Sb10g021120	similar to Putative uncharacterized protein	(1 of 2) PTHR45768:SF18 - RING-H2 FINGER PROTEIN ATL18-RELATED	(1 of 18) PTHR46539:SF2 - RING FINGER PROTEIN 150 ISOFORM X1	GO:0008270	PTHR46539:SF2	Sobic.010G158601;Sobic.010G158700;Sobic.010G158766;Sobic.010G158832;Sobic.010G158900;Sobic.010G159000
gray_mean	S5_17833080	-0.429803	1.56982e-08	159	5	17833080	7.80415	Sobic.005G102300.v3.2	Sobic.005G102300	Chr05	17835632	17836509	17836070	2990	FALSE	Sb05g008910	similar to Dirigent-like protein	(1 of 3) PTHR21495:SF161 - DIRIGENT PROTEIN 1-RELATED	(1 of 3) PTHR21495:SF189 - DIRIGENT PROTEIN		PTHR21495:SF189	Sobic.005G102300;Sobic.005G102350;Sobic.005G102401
gray_mean	S10_51789849	0.429631	1.59287e-08	159	10	51789849	7.79782	Sobic.010G179800.v3.2	Sobic.010G179800	Chr10	51789536	51791889	51790712	863	TRUE	Sb10g023140	similar to Kelch repeat-containing F-box-like	(1 of 1) PTHR46407:SF3 - OS02G0208700 PROTEIN	(1 of 1) PTHR46407:SF10 - OS06G0594400 PROTEIN	GO:0005515	PTHR46407:SF10	Sobic.010G179400;Sobic.010G179500;Sobic.010G179600;Sobic.010G179700;Sobic.010G179750;Sobic.010G179800;Sobic.010G179850;Sobic.010G179900
gray_mean	S5_8718785	-0.429532	1.60636e-08	159	5	8718785	7.79416	Sobic.005G072500.v3.2	Sobic.005G072500	Chr05	8723163	8725266	8724214	5429	FALSE	Sb05g006010	similar to Transmembrane amino acid transporter protein	(1 of 1) PTHR48017:SF64 - AMINO ACID PERMEASE 3	(1 of 1) PTHR48017:SF198 - ACID CARRIER, PUTATIVE, EXPRESSED-RELATED		PTHR48017:SF198	Sobic.005G072300;Sobic.005G072400;Sobic.005G072500;Sobic.005G072600;Sobic.005G072700;Sobic.005G072800;Sobic.005G072850
gray_mean	S1_6274090	-0.429246	1.64582e-08	159	1	6274090	7.78362	Sobic.001G081100.v3.2	Sobic.001G081100	Chr01	6271856	6274600	6273228	862	TRUE			(1 of 1) PTHR10795:SF469 - SUBTILISIN-LIKE PROTEASE SBT1.7	(1 of 1) PTHR10795:SF829 - SERINE PROTEASE, PUTATIVE, EXPRESSED-RELATED	GO:0004252 GO:0006508 GO:0008236	PTHR10795:SF829	Sobic.001G080600;Sobic.001G080700;Sobic.001G080800;Sobic.001G080900;Sobic.001G080950;Sobic.001G081000;Sobic.001G081100;Sobic.001G081200;Sobic.001G081300;Sobic.001G081400;Sobic.001G081450;Sobic.001G081500;Sobic.001G081600;Sobic.001G081700;Sobic.001G081800;Sobic.001G081900;Sobic.001G082000
gray_mean	S2_52918982	-0.428971	1.68464e-08	159	2	52918982	7.77349	Sobic.002G168600.v3.2	Sobic.002G168600	Chr02	52993719	52998637	52996178	77196	FALSE	Sb02g021450	similar to Putative uncharacterized protein	(1 of 1) PTHR11119:SF106 - NUCLEOBASE-ASCORBATE TRANSPORTER 2	(1 of 1) PTHR11119:SF106 - NUCLEOBASE-ASCORBATE TRANSPORTER 2	GO:0016020 GO:0022857 GO:0055085	PTHR11119:SF106
gray_mean	S10_26963530	-0.428855	1.70125e-08	159	10	26963530	7.76923	Sobic.010G140500.v3.2	Sobic.010G140500	Chr10	27155811	27185775	27170793	207263	FALSE	Sb10g015690	similar to Armadillo repeat containing protein-like	(1 of 1) PTHR23315:SF306 - U-BOX DOMAIN-CONTAINING PROTEIN 45	(1 of 1) PTHR23315:SF240 - U-BOX DOMAIN-CONTAINING PROTEIN 5	GO:0004842 GO:0016567	PTHR23315:SF240
gray_mean	S10_26971446	-0.428855	1.70125e-08	159	10	26971446	7.76923	Sobic.010G140500.v3.2	Sobic.010G140500	Chr10	27155811	27185775	27170793	199347	FALSE	Sb10g015690	similar to Armadillo repeat containing protein-like	(1 of 1) PTHR23315:SF306 - U-BOX DOMAIN-CONTAINING PROTEIN 45	(1 of 1) PTHR23315:SF240 - U-BOX DOMAIN-CONTAINING PROTEIN 5	GO:0004842 GO:0016567	PTHR23315:SF240
gray_mean	S2_76021548	0.428666	1.7287e-08	159	2	76021548	7.76228	Sobic.002G412001.v3.2	Sobic.002G412001	Chr02	76018088	76019987	76019037	2511	FALSE	Sb02g042470		(1 of 1) PTHR11227:SF49 - AUTOPHAGY-RELATED PROTEIN 18A	(1 of 1) PF21032 - PROPPIN (PROPPIN)	GO:0005515	PTHR11227:SF47	Sobic.002G411500;Sobic.002G411600;Sobic.002G411700;Sobic.002G411800;Sobic.002G411900;Sobic.002G412001;Sobic.002G412100;Sobic.002G412200;Sobic.002G412300;Sobic.002G412400;Sobic.002G412500;Sobic.002G412600;Sobic.002G412700;Sobic.002G412800
gray_mean	S3_6747198	0.42865	1.73104e-08	159	3	6747198	7.76169	Sobic.003G078400.v3.2	Sobic.003G078400	Chr03	6746499	6748544	6747521	323	TRUE	Sb03g006630	similar to Putative aspartic proteinase nepenthesin I	(1 of 1) PTHR13683:SF775 - EUKARYOTIC ASPARTYL PROTEASE FAMILY PROTEIN	(1 of 1) PTHR13683:SF775 - EUKARYOTIC ASPARTYL PROTEASE FAMILY PROTEIN		PTHR13683:SF775	Sobic.003G078200;Sobic.003G078300;Sobic.003G078400;Sobic.003G078501;Sobic.003G078600;Sobic.003G078700;Sobic.003G078800;Sobic.003G078900;Sobic.003G079100;Sobic.003G079200
gray_mean	S9_10186146	-0.428585	1.74061e-08	159	9	10186146	7.7593	Sobic.009G077100.v3.2	Sobic.009G077100	Chr09	10181687	10186295	10183991	2155	TRUE	Sb09g006450	similar to Putative uncharacterized protein	(1 of 1) PTHR35989:SF1 - MEDIATOR OF RNA POLYMERASE II TRANSCRIPTION SUBUNIT 32	(1 of 2) PTHR35989:SF1 - MEDIATOR OF RNA POLYMERASE II TRANSCRIPTION SUBUNIT 32		PTHR35989:SF1	Sobic.009G076800;Sobic.009G076900;Sobic.009G077000;Sobic.009G077100;Sobic.009G077200
gray_mean	S6_46071877	-0.428195	1.79894e-08	159	6	46071877	7.74498	Sobic.006G090500.v3.2	Sobic.006G090500	Chr06	46063577	46072140	46067858	4019	TRUE	Sb06g017570	similar to Chloride channel	(1 of 1) PTHR11689:SF165 - CHLORIDE CHANNEL PROTEIN CLC-C	(1 of 1) PTHR11689:SF144 - CHLORIDE CHANNEL PROTEIN	GO:0005247 GO:0006821 GO:0016020 GO:0055085	PTHR11689:SF144	Sobic.006G090300;Sobic.006G090400;Sobic.006G090450;Sobic.006G090500;Sobic.006G090700;Sobic.006G090800;Sobic.006G090900;Sobic.006G091000;Sobic.006G091100;Sobic.006G091200
gray_mean	S5_13812368	-0.427697	1.87623e-08	159	5	13812368	7.72671	Sobic.005G092200.v3.2	Sobic.005G092200	Chr05	13814040	13821109	13817574	5206	FALSE	Sb05g007770	weakly similar to Os02g0272900 protein	(1 of 3) PTHR23155:SF1193 - DISEASE RESISTANCE PROTEIN RPP13-RELATED	(1 of 3) PTHR23155:SF1137 - NB-ARC DOMAIN CONTAINING PROTEIN, EXPRESSED	GO:0043531	PTHR23155:SF1137	Sobic.005G092200
gray_mean	S5_13812369	-0.427697	1.87623e-08	159	5	13812369	7.72671	Sobic.005G092200.v3.2	Sobic.005G092200	Chr05	13814040	13821109	13817574	5205	FALSE	Sb05g007770	weakly similar to Os02g0272900 protein	(1 of 3) PTHR23155:SF1193 - DISEASE RESISTANCE PROTEIN RPP13-RELATED	(1 of 3) PTHR23155:SF1137 - NB-ARC DOMAIN CONTAINING PROTEIN, EXPRESSED	GO:0043531	PTHR23155:SF1137	Sobic.005G092200
gray_mean	S4_48047150	0.427565	1.89728e-08	159	4	48047150	7.72187	Sobic.004G151900.v3.2	Sobic.004G151900	Chr04	48046258	48047235	48046746	404	TRUE							Sobic.004G151600;Sobic.004G151700;Sobic.004G151800;Sobic.004G151900;Sobic.004G152000;Sobic.004G152100;Sobic.004G152200
gray_mean	S4_48047121	0.427565	1.89728e-08	159	4	48047121	7.72187	Sobic.004G151900.v3.2	Sobic.004G151900	Chr04	48046258	48047235	48046746	375	TRUE							Sobic.004G151600;Sobic.004G151700;Sobic.004G151800;Sobic.004G151900;Sobic.004G152000;Sobic.004G152100;Sobic.004G152200
gray_mean	S1_77641591	-0.42746	1.91402e-08	159	1	77641591	7.71805	Sobic.001G508400.v3.2	Sobic.001G508400	Chr01	77641217	77643080	77642148	557	TRUE	Sb01g047450	similar to Myb-like DNA-binding domain containing protein	(1 of 1) PTHR45675:SF126 - MYB-LIKE DNA-BINDING DOMAIN PROTEIN	(1 of 6) PTHR47995:SF18 - MYB DOMAIN PROTEIN 81-RELATED		PTHR47995:SF18	Sobic.001G508100;Sobic.001G508200;Sobic.001G508300;Sobic.001G508400;Sobic.001G508466;Sobic.001G508532;Sobic.001G508600;Sobic.001G508700;Sobic.001G508800;Sobic.001G508900;Sobic.001G509000;Sobic.001G509100
gray_mean	S1_5754841	0.427332	1.93489e-08	159	1	5754841	7.71334	Sobic.001G075500.v3.2	Sobic.001G075500	Chr01	5755112	5756313	5755712	871	FALSE							Sobic.001G074900;Sobic.001G075000;Sobic.001G075101;Sobic.001G075200;Sobic.001G075201;Sobic.001G075300;Sobic.001G075400;Sobic.001G075500;Sobic.001G075600;Sobic.001G075700
gray_mean	S7_20922234	-0.426499	2.07544e-08	159	7	20922234	7.68289	Sobic.007G099100.v3.2	Sobic.007G099100	Chr07	20897079	20898077	20897578	24656	FALSE							Sobic.007G099000;Sobic.007G099100
gray_mean	S4_60251011	-0.426468	2.08081e-08	159	4	60251011	7.68177	Sobic.004G256550.v3.2	Sobic.004G256550	Chr04	60248668	60250271	60249469	1542	FALSE			(1 of 4) PTHR47950:SF4 - CYTOCHROME P450 76C4	(1 of 3) PTHR47950:SF32 - CYTOCHROME P450 FAMILY PROTEIN, EXPRESSED	GO:0004497 GO:0005506 GO:0016705 GO:0020037	PTHR47950:SF32	Sobic.004G256100;Sobic.004G256200;Sobic.004G256300;Sobic.004G256400;Sobic.004G256500;Sobic.004G256550;Sobic.004G256600;Sobic.004G256700;Sobic.004G256800;Sobic.004G256900;Sobic.004G257000;Sobic.004G257100
gray_mean	S4_60251008	-0.426468	2.08081e-08	159	4	60251008	7.68177	Sobic.004G256550.v3.2	Sobic.004G256550	Chr04	60248668	60250271	60249469	1539	FALSE			(1 of 4) PTHR47950:SF4 - CYTOCHROME P450 76C4	(1 of 3) PTHR47950:SF32 - CYTOCHROME P450 FAMILY PROTEIN, EXPRESSED	GO:0004497 GO:0005506 GO:0016705 GO:0020037	PTHR47950:SF32	Sobic.004G256100;Sobic.004G256200;Sobic.004G256300;Sobic.004G256400;Sobic.004G256500;Sobic.004G256550;Sobic.004G256600;Sobic.004G256700;Sobic.004G256800;Sobic.004G256900;Sobic.004G257000;Sobic.004G257100
gray_mean	S1_73683337	0.426292	2.11171e-08	159	1	73683337	7.67537	Sobic.001G462401.v3.2	Sobic.001G462401	Chr01	73681662	73683221	73682441	896	FALSE			(1 of 1) PTHR47447:SF30 - PPR CONTAINING PLANT PROTEIN	(1 of 1) PTHR47933:SF29 - OS03G0208600 PROTEIN	GO:0005515	PTHR47933:SF29	Sobic.001G461400;Sobic.001G461500;Sobic.001G461600;Sobic.001G461700;Sobic.001G461800;Sobic.001G461900;Sobic.001G462100;Sobic.001G462200;Sobic.001G462300;Sobic.001G462401;Sobic.001G462500;Sobic.001G462600;Sobic.001G462700;Sobic.001G462800;Sobic.001G462900;Sobic.001G463000
gray_mean	S1_73683339	0.426292	2.11171e-08	159	1	73683339	7.67537	Sobic.001G462401.v3.2	Sobic.001G462401	Chr01	73681662	73683221	73682441	898	FALSE			(1 of 1) PTHR47447:SF30 - PPR CONTAINING PLANT PROTEIN	(1 of 1) PTHR47933:SF29 - OS03G0208600 PROTEIN	GO:0005515	PTHR47933:SF29	Sobic.001G461400;Sobic.001G461500;Sobic.001G461600;Sobic.001G461700;Sobic.001G461800;Sobic.001G461900;Sobic.001G462100;Sobic.001G462200;Sobic.001G462300;Sobic.001G462401;Sobic.001G462500;Sobic.001G462600;Sobic.001G462700;Sobic.001G462800;Sobic.001G462900;Sobic.001G463000
gray_mean	S1_73683321	0.426292	2.11171e-08	159	1	73683321	7.67537	Sobic.001G462401.v3.2	Sobic.001G462401	Chr01	73681662	73683221	73682441	880	FALSE			(1 of 1) PTHR47447:SF30 - PPR CONTAINING PLANT PROTEIN	(1 of 1) PTHR47933:SF29 - OS03G0208600 PROTEIN	GO:0005515	PTHR47933:SF29	Sobic.001G461400;Sobic.001G461500;Sobic.001G461600;Sobic.001G461700;Sobic.001G461800;Sobic.001G461900;Sobic.001G462100;Sobic.001G462200;Sobic.001G462300;Sobic.001G462401;Sobic.001G462500;Sobic.001G462600;Sobic.001G462700;Sobic.001G462800;Sobic.001G462900;Sobic.001G463000
gray_mean	S5_5213316	-0.425309	2.29319e-08	159	5	5213316	7.63956	Sobic.005G052200.v3.2	Sobic.005G052200	Chr05	5170367	5173076	5171721	41595	FALSE	Sb05g004230	Predicted protein	(1 of 2) PTHR44137:SF68 - CHAPERONE DNAJ-DOMAIN SUPERFAMILY PROTEIN	(1 of 813) IPR013083 - Zinc finger, RING/FYVE/PHD-type			Sobic.005G052200;Sobic.005G052250
gray_mean	S5_5213331	-0.425309	2.29319e-08	159	5	5213331	7.63956	Sobic.005G052200.v3.2	Sobic.005G052200	Chr05	5170367	5173076	5171721	41610	FALSE	Sb05g004230	Predicted protein	(1 of 2) PTHR44137:SF68 - CHAPERONE DNAJ-DOMAIN SUPERFAMILY PROTEIN	(1 of 813) IPR013083 - Zinc finger, RING/FYVE/PHD-type			Sobic.005G052200;Sobic.005G052250
gray_mean	S7_51987107	-0.425255	2.30355e-08	159	7	51987107	7.6376	Sobic.007G120100.v3.2	Sobic.007G120100	Chr07	51941517	51947868	51944692	42415	FALSE			(1 of 1) PTHR19229:SF154 - ABC TRANSPORTER A FAMILY MEMBER 11-RELATED	(1 of 3) KOG0059 - Lipid exporter ABCA1 and related proteins, ABC superfamily	GO:0005524 GO:0016020 GO:0016887 GO:0140359	PTHR19229:SF141	Sobic.007G120100
gray_mean	S4_49503521	0.424991	2.35501e-08	159	4	49503521	7.62801	Sobic.004G156600.v3.2	Sobic.004G156600	Chr04	49502387	49504861	49503624	103	TRUE			(1 of 1) PTHR45626:SF22 - DNA REPAIR PROTEIN RAD5	(1 of 1) PTHR45626:SF22 - DNA REPAIR PROTEIN RAD5	GO:0003676 GO:0005515 GO:0008270 GO:0016818		Sobic.004G156250;Sobic.004G156300;Sobic.004G156400;Sobic.004G156500;Sobic.004G156600;Sobic.004G156666;Sobic.004G156732;Sobic.004G156800;Sobic.004G156900
gray_mean	S9_59121714	0.424209	2.51399e-08	159	9	59121714	7.59964	Sobic.009G257100.v3.2	Sobic.009G257100	Chr09	59131880	59134298	59133089	11375	FALSE	Sb09g030680	similar to Putative calmodulin-binding protein	(1 of 1) PTHR31250:SF55 - IQ DOMAIN-CONTAINING PROTEIN IQM4	(1 of 1) PTHR31250:SF74 - IQ DOMAIN-CONTAINING PROTEIN IQM1	GO:0005515	PTHR31250:SF44	Sobic.009G256700;Sobic.009G256800;Sobic.009G256900;Sobic.009G257000;Sobic.009G257100;Sobic.009G257200;Sobic.009G257300;Sobic.009G257400;Sobic.009G257500;Sobic.009G257600
gray_mean	S9_59121721	0.424209	2.51399e-08	159	9	59121721	7.59964	Sobic.009G257100.v3.2	Sobic.009G257100	Chr09	59131880	59134298	59133089	11368	FALSE	Sb09g030680	similar to Putative calmodulin-binding protein	(1 of 1) PTHR31250:SF55 - IQ DOMAIN-CONTAINING PROTEIN IQM4	(1 of 1) PTHR31250:SF74 - IQ DOMAIN-CONTAINING PROTEIN IQM1	GO:0005515	PTHR31250:SF44	Sobic.009G256700;Sobic.009G256800;Sobic.009G256900;Sobic.009G257000;Sobic.009G257100;Sobic.009G257200;Sobic.009G257300;Sobic.009G257400;Sobic.009G257500;Sobic.009G257600
gray_mean	S4_49497559	0.424208	2.5143e-08	159	4	49497559	7.59958	Sobic.004G156500.v3.2	Sobic.004G156500	Chr04	49489283	49494872	49492077	5482	FALSE	Sb04g020760	weakly similar to Expressed protein	(1 of 2) PTHR47863:SF2 - HOMEODOMAIN-LIKE PROTEIN WITH RING_FYVE_PHD-TYPE ZINC FINGER DOMAIN-CONTAINING PROTEIN	(1 of 2) PTHR47863:SF4 - RING_FYVE_PHD ZINC FINGER SUPERFAMILY PROTEIN		PTHR47863:SF4	Sobic.004G156250;Sobic.004G156300;Sobic.004G156400;Sobic.004G156500;Sobic.004G156600;Sobic.004G156666;Sobic.004G156732;Sobic.004G156800;Sobic.004G156900
gray_mean	S3_63813780	-0.424152	2.52598e-08	159	3	63813780	7.59757	Sobic.003G309700.v3.2	Sobic.003G309700	Chr03	63808041	63810236	63809138	4642	FALSE	Sb03g035800	similar to Tryptophan decarboxylase	(1 of 1) PTHR11999:SF70 - AROMATIC-L-AMINO-ACID DECARBOXYLASE	(1 of 5) 4.1.1.25 - tyrosine decarboxylase. / L-tyrosine carboxy-lyase.	GO:0006520 GO:0016830 GO:0016831 GO:0019752 GO:0030170	PTHR11999:SF96	Sobic.003G309200;Sobic.003G309300;Sobic.003G309400;Sobic.003G309500;Sobic.003G309600;Sobic.003G309700;Sobic.003G309900;Sobic.003G310000;Sobic.003G310100;Sobic.003G310200;Sobic.003G310300;Sobic.003G310400
gray_mean	S5_36036348	-0.424077	2.54192e-08	159	5	36036348	7.59484	Sobic.005G111100.v3.2	Sobic.005G111100	Chr05	35838248	35841051	35839649	196699	FALSE	Sb05g012740	similar to Skp1 protein	(1 of 19) K03094 - S-phase kinase-associated protein 1 (SKP1, CBF3D)	(1 of 18) K03094 - S-phase kinase-associated protein 1 (SKP1, CBF3D)	GO:0006511	PTHR11165:SF24
gray_mean	S9_9004443	-0.42356	2.65379e-08	159	9	9004443	7.57613	Sobic.009G073000.v3.2	Sobic.009G073000	Chr09	9052065	9053264	9052664	48221	FALSE	Sb09g006140	similar to Glutaredoxin-C7	(1 of 1) PTHR10168:SF223 - GLUTAREDOXIN-C10	(1 of 1) PTHR10168:SF56 - GLUTAREDOXIN-C10-RELATED		PTHR10168:SF56	Sobic.009G073000
gray_mean	S1_8420179	-0.423169	2.74155e-08	159	1	8420179	7.562	Sobic.001G108500.v3.2	Sobic.001G108500	Chr01	8412554	8416457	8414505	5674	FALSE	Sb01g009680	similar to Putative cellular retinaldehyde-binding protein	(1 of 1) PTHR45824:SF22 - SEC14P-LIKE PHOSPHATIDYLINOSITOL TRANSFER FAMILY PROTEIN	(1 of 1) PTHR45824:SF22 - SEC14P-LIKE PHOSPHATIDYLINOSITOL TRANSFER FAMILY PROTEIN		PTHR45824:SF22	Sobic.001G108100;Sobic.001G108200;Sobic.001G108300;Sobic.001G108350;Sobic.001G108400;Sobic.001G108500;Sobic.001G108600;Sobic.001G108700;Sobic.001G108800;Sobic.001G108900;Sobic.001G109000
gray_mean	S9_59132487	0.4229	2.80351e-08	159	9	59132487	7.5523	Sobic.009G257100.v3.2	Sobic.009G257100	Chr09	59131880	59134298	59133089	602	TRUE	Sb09g030680	similar to Putative calmodulin-binding protein	(1 of 1) PTHR31250:SF55 - IQ DOMAIN-CONTAINING PROTEIN IQM4	(1 of 1) PTHR31250:SF74 - IQ DOMAIN-CONTAINING PROTEIN IQM1	GO:0005515	PTHR31250:SF44	Sobic.009G256800;Sobic.009G256900;Sobic.009G257000;Sobic.009G257100;Sobic.009G257200;Sobic.009G257300;Sobic.009G257400;Sobic.009G257500;Sobic.009G257600;Sobic.009G257700
gray_mean	S8_15686575	-0.422667	2.85828e-08	159	8	15686575	7.5439	Sobic.008G082700.v3.2	Sobic.008G082700	Chr08	15748106	15750024	15749065	62490	FALSE	Sb08g008250	similar to WW domain containing protein, expressed		(1 of 1) PTHR14791:SF39 - WW DOMAIN-CONTAINING PROTEIN	GO:0005515	PTHR14791:SF39
gray_mean	S3_58995172	-0.422552	2.88577e-08	159	3	58995172	7.53974	Sobic.003G251800.v3.2	Sobic.003G251800	Chr03	58989848	58995158	58992503	2669	FALSE	Sb03g030750	similar to No apical meristem (NAM) protein-like	(1 of 1) PTHR31079:SF46 - NAC DOMAIN-CONTAINING PROTEIN 73	(1 of 1) PTHR31079:SF46 - NAC DOMAIN-CONTAINING PROTEIN 73	GO:0003677 GO:0006355	PTHR31079:SF46	Sobic.003G251100;Sobic.003G251200;Sobic.003G251301;Sobic.003G251400;Sobic.003G251600;Sobic.003G251700;Sobic.003G251800;Sobic.003G251900;Sobic.003G252000;Sobic.003G252100
gray_mean	S3_58995173	-0.422552	2.88577e-08	159	3	58995173	7.53974	Sobic.003G251800.v3.2	Sobic.003G251800	Chr03	58989848	58995158	58992503	2670	FALSE	Sb03g030750	similar to No apical meristem (NAM) protein-like	(1 of 1) PTHR31079:SF46 - NAC DOMAIN-CONTAINING PROTEIN 73	(1 of 1) PTHR31079:SF46 - NAC DOMAIN-CONTAINING PROTEIN 73	GO:0003677 GO:0006355	PTHR31079:SF46	Sobic.003G251100;Sobic.003G251200;Sobic.003G251301;Sobic.003G251400;Sobic.003G251600;Sobic.003G251700;Sobic.003G251800;Sobic.003G251900;Sobic.003G252000;Sobic.003G252100
gray_mean	S3_58995174	-0.422552	2.88577e-08	159	3	58995174	7.53974	Sobic.003G251800.v3.2	Sobic.003G251800	Chr03	58989848	58995158	58992503	2671	FALSE	Sb03g030750	similar to No apical meristem (NAM) protein-like	(1 of 1) PTHR31079:SF46 - NAC DOMAIN-CONTAINING PROTEIN 73	(1 of 1) PTHR31079:SF46 - NAC DOMAIN-CONTAINING PROTEIN 73	GO:0003677 GO:0006355	PTHR31079:SF46	Sobic.003G251100;Sobic.003G251200;Sobic.003G251301;Sobic.003G251400;Sobic.003G251600;Sobic.003G251700;Sobic.003G251800;Sobic.003G251900;Sobic.003G252000;Sobic.003G252100
gray_mean	S6_6802634	-0.422484	2.90195e-08	159	6	6802634	7.53731	Sobic.006G031800.v3.2	Sobic.006G031800	Chr06	6775304	6781769	6778536	24098	FALSE							Sobic.006G031600;Sobic.006G031701;Sobic.006G031800
gray_mean	S9_59132418	0.422347	2.93513e-08	159	9	59132418	7.53237	Sobic.009G257100.v3.2	Sobic.009G257100	Chr09	59131880	59134298	59133089	671	TRUE	Sb09g030680	similar to Putative calmodulin-binding protein	(1 of 1) PTHR31250:SF55 - IQ DOMAIN-CONTAINING PROTEIN IQM4	(1 of 1) PTHR31250:SF74 - IQ DOMAIN-CONTAINING PROTEIN IQM1	GO:0005515	PTHR31250:SF44	Sobic.009G256800;Sobic.009G256900;Sobic.009G257000;Sobic.009G257100;Sobic.009G257200;Sobic.009G257300;Sobic.009G257400;Sobic.009G257500;Sobic.009G257600;Sobic.009G257700
gray_mean	S6_49702427	0.422146	2.98455e-08	159	6	49702427	7.52512	Sobic.006G133600.v3.2	Sobic.006G133600	Chr06	49702930	49706410	49704670	2243	FALSE	Sb06g021340	similar to OSIGBa0159F11.8 protein	(1 of 1) PTHR23130:SF171 - CYTOCHROME B561 AND DOMON DOMAIN-CONTAINING PROTEIN	(1 of 1) PTHR23130:SF171 - CYTOCHROME B561 AND DOMON DOMAIN-CONTAINING PROTEIN		PTHR23130:SF171	Sobic.006G132600;Sobic.006G132700;Sobic.006G132800;Sobic.006G132900;Sobic.006G133000;Sobic.006G133100;Sobic.006G133200;Sobic.006G133300;Sobic.006G133400;Sobic.006G133500;Sobic.006G133600;Sobic.006G133650;Sobic.006G133700;Sobic.006G133800;Sobic.006G133900
gray_mean	S1_67765159	0.421898	3.04652e-08	159	1	67765159	7.5162	Sobic.001G391300.v3.2	Sobic.001G391300	Chr01	67764680	67766458	67765569	410	TRUE	Sb01g037090	similar to Galactinol synthase 3	(1 of 1) PTHR11183:SF193 - GALACTINOL SYNTHASE 1	(1 of 1) PTHR11183:SF106 - GALACTINOL SYNTHASE 4	GO:0016757	PTHR11183:SF106	Sobic.001G390800;Sobic.001G390900;Sobic.001G391000;Sobic.001G391101;Sobic.001G391200;Sobic.001G391300;Sobic.001G391400;Sobic.001G391500
gray_mean	S6_3386626	0.421839	3.06136e-08	159	6	3386626	7.51409	Sobic.006G020000.v3.2	Sobic.006G020000	Chr06	3376865	3385862	3381363	5263	FALSE			(1 of 1) K06947 - polynucleotide 5'-hydroxyl-kinase GRC3/NOL9 [EC:2.7.1.-] (GRC3, NOL9)	(1 of 1) PTHR12755:SF18 - OS01G0354700 PROTEIN		PTHR12755:SF18	Sobic.006G019700;Sobic.006G019801;Sobic.006G019901;Sobic.006G020000;Sobic.006G020200
gray_mean	S5_35928907	-0.421718	3.0921e-08	159	5	35928907	7.50975	Sobic.005G111100.v3.2	Sobic.005G111100	Chr05	35838248	35841051	35839649	89258	FALSE	Sb05g012740	similar to Skp1 protein	(1 of 19) K03094 - S-phase kinase-associated protein 1 (SKP1, CBF3D)	(1 of 18) K03094 - S-phase kinase-associated protein 1 (SKP1, CBF3D)	GO:0006511	PTHR11165:SF24
gray_mean	S1_79155251	-0.421526	3.14183e-08	159	1	79155251	7.50282	Sobic.001G527500.v3.2	Sobic.001G527500	Chr01	79152069	79155292	79153680	1571	TRUE	Sb01g049080		(1 of 1) PTHR11969:SF54 - MAD-LIKE PROTEIN 1	(1 of 1) PTHR11969:SF54 - MAD-LIKE PROTEIN 1	GO:0046983	PTHR11969:SF54	Sobic.001G526900;Sobic.001G527000;Sobic.001G527100;Sobic.001G527200;Sobic.001G527300;Sobic.001G527400;Sobic.001G527500;Sobic.001G527550;Sobic.001G527600;Sobic.001G527700;Sobic.001G527800;Sobic.001G527900;Sobic.001G528000;Sobic.001G528100
gray_mean	S1_77515375	-0.421454	3.16036e-08	159	1	77515375	7.50026	Sobic.001G507300.v3.2	Sobic.001G507300	Chr01	77516567	77520057	77518312	2937	FALSE	Sb01g047345	similar to Expressed protein	(1 of 1) PTHR46634:SF3 - M REDUCTASE II SUBUNIT GAMMA, PUTATIVE (DUF3741)-RELATED	(1 of 1) PTHR46634:SF13 - EXPRESSED PROTEIN		PTHR46634:SF13	Sobic.001G506700;Sobic.001G506750;Sobic.001G506800;Sobic.001G506900;Sobic.001G507000;Sobic.001G507100;Sobic.001G507200;Sobic.001G507300;Sobic.001G507400;Sobic.001G507500;Sobic.001G507550;Sobic.001G507600;Sobic.001G507700;Sobic.001G507800;Sobic.001G507900;Sobic.001G507933
gray_mean	S5_5213228	-0.421185	3.23153e-08	159	5	5213228	7.49059	Sobic.005G052200.v3.2	Sobic.005G052200	Chr05	5170367	5173076	5171721	41507	FALSE	Sb05g004230	Predicted protein	(1 of 2) PTHR44137:SF68 - CHAPERONE DNAJ-DOMAIN SUPERFAMILY PROTEIN	(1 of 813) IPR013083 - Zinc finger, RING/FYVE/PHD-type			Sobic.005G052200;Sobic.005G052250
gray_mean	S5_5213231	-0.421185	3.23153e-08	159	5	5213231	7.49059	Sobic.005G052200.v3.2	Sobic.005G052200	Chr05	5170367	5173076	5171721	41510	FALSE	Sb05g004230	Predicted protein	(1 of 2) PTHR44137:SF68 - CHAPERONE DNAJ-DOMAIN SUPERFAMILY PROTEIN	(1 of 813) IPR013083 - Zinc finger, RING/FYVE/PHD-type			Sobic.005G052200;Sobic.005G052250
gray_mean	S5_5213194	-0.421185	3.23153e-08	159	5	5213194	7.49059	Sobic.005G052200.v3.2	Sobic.005G052200	Chr05	5170367	5173076	5171721	41473	FALSE	Sb05g004230	Predicted protein	(1 of 2) PTHR44137:SF68 - CHAPERONE DNAJ-DOMAIN SUPERFAMILY PROTEIN	(1 of 813) IPR013083 - Zinc finger, RING/FYVE/PHD-type			Sobic.005G052200;Sobic.005G052250
gray_mean	S5_5213250	-0.421185	3.23153e-08	159	5	5213250	7.49059	Sobic.005G052200.v3.2	Sobic.005G052200	Chr05	5170367	5173076	5171721	41529	FALSE	Sb05g004230	Predicted protein	(1 of 2) PTHR44137:SF68 - CHAPERONE DNAJ-DOMAIN SUPERFAMILY PROTEIN	(1 of 813) IPR013083 - Zinc finger, RING/FYVE/PHD-type			Sobic.005G052200;Sobic.005G052250
gray_mean	S1_47616875	0.421006	3.27972e-08	159	1	47616875	7.48416	Sobic.001G263200.v3.2	Sobic.001G263200	Chr01	47692339	47702900	47697619	80744	FALSE	Sb01g025090	similar to Esterase/lipase/thioesterase family protein, putative, expressed	(1 of 1) PTHR15913:SF0 - MASPARDIN	(1 of 1) PTHR15913:SF0 - MASPARDIN		PTHR15913:SF0
gray_mean	S8_50019264	-0.420955	3.29349e-08	159	8	50019264	7.48234	Sobic.008G106301.v3.2	Sobic.008G106301	Chr08	50023248	50024607	50023927	4663	FALSE				(1 of 38) PF04535 - Casparian strip membrane protein domain (CASP_dom)			Sobic.008G106200;Sobic.008G106301
gray_mean	S3_71636894	-0.420846	3.32329e-08	159	3	71636894	7.47843	Sobic.003G408600.v3.2	Sobic.003G408600	Chr03	71633106	71639971	71636538	356	TRUE			(1 of 2) PTHR46992:SF4 - GYF DOMAIN-CONTAINING PROTEIN	(1 of 1) K18730 - PERQ amino acid-rich with GYF domain-containing protein (GIGYF)	GO:0005515	PTHR46992:SF1	Sobic.003G408300;Sobic.003G408400;Sobic.003G408500;Sobic.003G408600;Sobic.003G408700;Sobic.003G408800;Sobic.003G408900;Sobic.003G409000;Sobic.003G409100;Sobic.003G409150;Sobic.003G409200
gray_mean	S3_71636893	-0.420846	3.32329e-08	159	3	71636893	7.47843	Sobic.003G408600.v3.2	Sobic.003G408600	Chr03	71633106	71639971	71636538	355	TRUE			(1 of 2) PTHR46992:SF4 - GYF DOMAIN-CONTAINING PROTEIN	(1 of 1) K18730 - PERQ amino acid-rich with GYF domain-containing protein (GIGYF)	GO:0005515	PTHR46992:SF1	Sobic.003G408300;Sobic.003G408400;Sobic.003G408500;Sobic.003G408600;Sobic.003G408700;Sobic.003G408800;Sobic.003G408900;Sobic.003G409000;Sobic.003G409100;Sobic.003G409150;Sobic.003G409200
gray_mean	S3_71636892	-0.420846	3.32329e-08	159	3	71636892	7.47843	Sobic.003G408600.v3.2	Sobic.003G408600	Chr03	71633106	71639971	71636538	354	TRUE			(1 of 2) PTHR46992:SF4 - GYF DOMAIN-CONTAINING PROTEIN	(1 of 1) K18730 - PERQ amino acid-rich with GYF domain-containing protein (GIGYF)	GO:0005515	PTHR46992:SF1	Sobic.003G408300;Sobic.003G408400;Sobic.003G408500;Sobic.003G408600;Sobic.003G408700;Sobic.003G408800;Sobic.003G408900;Sobic.003G409000;Sobic.003G409100;Sobic.003G409150;Sobic.003G409200
gray_mean	S3_71636889	-0.420846	3.32329e-08	159	3	71636889	7.47843	Sobic.003G408600.v3.2	Sobic.003G408600	Chr03	71633106	71639971	71636538	351	TRUE			(1 of 2) PTHR46992:SF4 - GYF DOMAIN-CONTAINING PROTEIN	(1 of 1) K18730 - PERQ amino acid-rich with GYF domain-containing protein (GIGYF)	GO:0005515	PTHR46992:SF1	Sobic.003G408300;Sobic.003G408400;Sobic.003G408500;Sobic.003G408600;Sobic.003G408700;Sobic.003G408800;Sobic.003G408900;Sobic.003G409000;Sobic.003G409100;Sobic.003G409150;Sobic.003G409200
gray_mean	S5_15767954	0.420663	3.37388e-08	159	5	15767954	7.47187	Sobic.005G097800.v3.2	Sobic.005G097800	Chr05	15761595	15762827	15762211	5743	FALSE	Sb05g008470	weakly similar to Os01g0696800 protein	(1 of 1) PTHR47967:SF23 - OS04G0448300 PROTEIN	(1 of 2) PTHR47967:SF30 - OS01G0696800 PROTEIN	GO:0004190 GO:0006508	PTHR47967:SF20	Sobic.005G097700;Sobic.005G097800;Sobic.005G097900
gray_mean	S5_35005206	-0.420384	3.45232e-08	159	5	35005206	7.46189	Sobic.005G110600.v3.2	Sobic.005G110600	Chr05	35003422	35005219	35004320	886	TRUE	Sb05g012300	similar to Glycosyl hydrolases family 18 protein, expressed	(1 of 9) 3.2.1.14//3.2.1.200 - chitinase. / poly-beta-glucosaminidase. // exo-chitinase (non-reducing end). / exo-chitinase (non-reducing end).	(1 of 1) PTHR11177:SF347 - GLYCOSYL HYDROLASES FAMILY 18 PROTEIN, EXPRESSED	GO:0005975 GO:0008061	PTHR11177:SF347	Sobic.005G110600;Sobic.005G110700
gray_mean	S5_35690061	-0.419729	3.64362e-08	159	5	35690061	7.43847	Sobic.005G111100.v3.2	Sobic.005G111100	Chr05	35838248	35841051	35839649	149588	FALSE	Sb05g012740	similar to Skp1 protein	(1 of 19) K03094 - S-phase kinase-associated protein 1 (SKP1, CBF3D)	(1 of 18) K03094 - S-phase kinase-associated protein 1 (SKP1, CBF3D)	GO:0006511	PTHR11165:SF24
gray_mean	S9_45612244	-0.41961	3.67925e-08	159	9	45612244	7.43424	Sobic.009G115000.v3.2	Sobic.009G115000	Chr09	45609335	45610980	45610157	2087	FALSE			(1 of 1) PTHR24006:SF903 - UBIQUITIN CARBOXYL-TERMINAL HYDROLASE 19	(1 of 1) PTHR24006:SF677 - UBIQUITIN CARBOXYL-TERMINAL HYDROLASE 18			Sobic.009G114600;Sobic.009G114700;Sobic.009G114800;Sobic.009G114900;Sobic.009G115000;Sobic.009G115050;Sobic.009G115100;Sobic.009G115200;Sobic.009G115300
gray_mean	S3_63632096	-0.419534	3.70241e-08	159	3	63632096	7.43152	Sobic.003G307200.v3.2	Sobic.003G307200	Chr03	63629574	63632917	63631245	851	TRUE	Sb03g035580	Predicted protein				PTHR34775:SF2	Sobic.003G306500;Sobic.003G306600;Sobic.003G306700;Sobic.003G306800;Sobic.003G306900;Sobic.003G307000;Sobic.003G307100;Sobic.003G307200;Sobic.003G307300;Sobic.003G307400;Sobic.003G307500;Sobic.003G307600;Sobic.003G307700;Sobic.003G307801;Sobic.003G307900;Sobic.003G308000;Sobic.003G308100
gray_mean	S6_42832055	-0.419515	3.70806e-08	159	6	42832055	7.43085	Sobic.006G068000.v3.2	Sobic.006G068000	Chr06	42831323	42832956	42832139	84	TRUE	Sb06g015460	similar to H0717B12.2 protein	(1 of 1) PTHR31656:SF65 - LATE EMBRYOGENESIS ABUNDANT PROTEIN-RELATED _ LEA PROTEIN-LIKE PROTEIN	(1 of 10) PF06830 - Root cap (Root_cap)		PTHR31656:SF6	Sobic.006G067500;Sobic.006G067600;Sobic.006G067700;Sobic.006G067800;Sobic.006G067900;Sobic.006G068000;Sobic.006G068100;Sobic.006G068200
gray_mean	S7_55588843	-0.419435	3.73267e-08	159	7	55588843	7.42798	Sobic.007G133100.v3.2	Sobic.007G133100	Chr07	55579793	55580182	55579987	8856	FALSE							Sobic.007G133100;Sobic.007G133250;Sobic.007G133400
gray_mean	S7_55585787	-0.419435	3.73267e-08	159	7	55585787	7.42798	Sobic.007G133100.v3.2	Sobic.007G133100	Chr07	55579793	55580182	55579987	5800	FALSE							Sobic.007G133000;Sobic.007G133100;Sobic.007G133250;Sobic.007G133400
gray_mean	S1_65245155	0.419422	3.7366e-08	159	1	65245155	7.42752	Sobic.001G363100.v3.2	Sobic.001G363100	Chr01	65244565	65245928	65245246	91	TRUE	Sb01g034670	similar to Putative uncharacterized protein	(1 of 1) PTHR31964:SF126 - ADENINE NUCLEOTIDE ALPHA HYDROLASES-LIKE SUPERFAMILY PROTEIN	(1 of 1) PTHR31964:SF128 - USP DOMAIN-CONTAINING PROTEIN		PTHR31964:SF128	Sobic.001G362100;Sobic.001G362200;Sobic.001G362300;Sobic.001G362400;Sobic.001G362500;Sobic.001G362601;Sobic.001G362701;Sobic.001G362800;Sobic.001G362900;Sobic.001G363000;Sobic.001G363100;Sobic.001G363200;Sobic.001G363300;Sobic.001G363400;Sobic.001G363500;Sobic.001G363600
gray_mean	S5_35011912	-0.419171	3.81429e-08	159	5	35011912	7.41859	Sobic.005G110700.v3.2	Sobic.005G110700	Chr05	35011247	35013015	35012131	219	TRUE	Sb05g012310	Predicted protein		(1 of 1) IPR001222//IPR010666 - Zinc finger, TFIIS-type // Zinc finger, GRF-type	GO:0008270	PTHR33680:SF14	Sobic.005G110600;Sobic.005G110700
gray_mean	S6_58489136	0.419086	3.84101e-08	159	6	58489136	7.41556	Sobic.006G245300.v3.2	Sobic.006G245300	Chr06	58488906	58489673	58489289	153	TRUE	Sb06g031100	similar to Chromosome chr11 scaffold_56, whole genome shotgun sequence	(1 of 1) PTHR31734:SF7 - AUXIN-RESPONSIVE PROTEIN IAA33	(1 of 1) PTHR31734:SF7 - AUXIN-RESPONSIVE PROTEIN IAA33	GO:0005515	PTHR31734:SF7	Sobic.006G244700;Sobic.006G244800;Sobic.006G244900;Sobic.006G245000;Sobic.006G245100;Sobic.006G245200;Sobic.006G245300;Sobic.006G245400;Sobic.006G245500;Sobic.006G245600;Sobic.006G245700;Sobic.006G245800
gray_mean	S3_56021880	-0.418997	3.86922e-08	159	3	56021880	7.41238	Sobic.003G224200.v3.2	Sobic.003G224200	Chr03	56021180	56024796	56022988	1108	TRUE	Sb03g028250	similar to Phytochrome / protein kinase-like	(1 of 1) PTHR23257:SF859 - PROTEIN KINASE DOMAIN-CONTAINING PROTEIN	(1 of 1) PTHR23257:SF959 - OS01G0621600 PROTEIN	GO:0004672 GO:0004713 GO:0005524 GO:0006468	PTHR23257:SF959	Sobic.003G223800;Sobic.003G223900;Sobic.003G223950;Sobic.003G224000;Sobic.003G224100;Sobic.003G224200;Sobic.003G224300;Sobic.003G224400
gray_mean	S9_1750976	-0.418758	3.94591e-08	159	9	1750976	7.40385	Sobic.009G019301.v3.2	Sobic.009G019301	Chr09	1750445	1750909	1750677	299	FALSE			(1 of 2) PTHR47950:SF22 - CYTOCHROME P450 76C1-RELATED	(1 of 2) PTHR47950:SF44 - CYTOCHROME P450	GO:0004497 GO:0005506 GO:0016705 GO:0020037	PTHR24299:SF59	Sobic.009G018700;Sobic.009G018800;Sobic.009G018900;Sobic.009G019000;Sobic.009G019100;Sobic.009G019200;Sobic.009G019301;Sobic.009G019400;Sobic.009G019550;Sobic.009G019700;Sobic.009G019800;Sobic.009G019900
gray_mean	S1_80487284	-0.4183	4.09663e-08	159	1	80487284	7.38757	Sobic.001G541700.v3.2	Sobic.001G541700	Chr01	80481615	80482772	80482193	5091	FALSE	Sb01g050390		(1 of 4) PTHR23023:SF266 - FLAVIN-CONTAINING MONOOXYGENASE	(1 of 1) PTHR23023:SF266 - FLAVIN-CONTAINING MONOOXYGENASE	GO:0004499 GO:0050660 GO:0050661	PTHR23023:SF215	Sobic.001G541400;Sobic.001G541500;Sobic.001G541601;Sobic.001G541700;Sobic.001G541800;Sobic.001G541900;Sobic.001G542000;Sobic.001G542100
gray_mean	S5_35706923	-0.418205	4.12854e-08	159	5	35706923	7.3842	Sobic.005G111100.v3.2	Sobic.005G111100	Chr05	35838248	35841051	35839649	132726	FALSE	Sb05g012740	similar to Skp1 protein	(1 of 19) K03094 - S-phase kinase-associated protein 1 (SKP1, CBF3D)	(1 of 18) K03094 - S-phase kinase-associated protein 1 (SKP1, CBF3D)	GO:0006511	PTHR11165:SF24
gray_mean	S3_10426909	-0.417694	4.30483e-08	159	3	10426909	7.36604	Sobic.003G115700.v3.2	Sobic.003G115700	Chr03	10427410	10431141	10429275	2366	FALSE	Sb03g009750	similar to Putative uncharacterized protein P0705D01.7-1	(1 of 1) PTHR46483:SF4 - PHOSPHOLIPASE A1 PLIP2, CHLOROPLASTIC	(1 of 1) PTHR46483:SF4 - PHOSPHOLIPASE A1 PLIP2, CHLOROPLASTIC	GO:0006629	PTHR46483:SF4	Sobic.003G115100;Sobic.003G115200;Sobic.003G115266;Sobic.003G115332;Sobic.003G115400;Sobic.003G115550;Sobic.003G115700;Sobic.003G115800;Sobic.003G115900;Sobic.003G116000
gray_mean	S4_8327544	-0.417571	4.34817e-08	159	4	8327544	7.36169	Sobic.004G095600.v3.2	Sobic.004G095600	Chr04	8319105	8328331	8323718	3826	TRUE	Sb04g007890	weakly similar to Putative uncharacterized protein	(1 of 3) PTHR23155:SF1193 - DISEASE RESISTANCE PROTEIN RPP13-RELATED	(1 of 5) PTHR23155:SF1005 - OS07G0197300 PROTEIN	GO:0016887 GO:0043531	PTHR23155:SF1005	Sobic.004G095300;Sobic.004G095400;Sobic.004G095500;Sobic.004G095600;Sobic.004G095700;Sobic.004G095800
gray_mean	S3_59454984	0.417425	4.40049e-08	159	3	59454984	7.3565	Sobic.003G256500.v3.2	Sobic.003G256500	Chr03	59453469	59455013	59454241	743	TRUE	Sb03g031140	similar to Putative uncharacterized protein B1144G04.30	(1 of 2) PTHR45811:SF33 - HEAVY METAL-ASSOCIATED ISOPRENYLATED PLANT PROTEIN 2-RELATED	(1 of 6) PTHR46932:SF12 - HEAVY METAL-ASSOCIATED ISOPRENYLATED PLANT PROTEIN 47	GO:0046872	PTHR46932:SF12	Sobic.003G255900;Sobic.003G256000;Sobic.003G256100;Sobic.003G256200;Sobic.003G256300;Sobic.003G256400;Sobic.003G256500;Sobic.003G256550;Sobic.003G256600;Sobic.003G256700;Sobic.003G256800;Sobic.003G256900;Sobic.003G257000;Sobic.003G257050
gray_mean	S8_57287626	-0.417406	4.40711e-08	159	8	57287626	7.35585	Sobic.008G141800.v3.2	Sobic.008G141800	Chr08	57283853	57288727	57286290	1336	TRUE	Sb08g019260	similar to Glycosyl transferase family 8 protein, expressed	(1 of 1) PTHR32116:SF27 - GALACTURONOSYLTRANSFERASE 10-RELATED	(1 of 1) PTHR32116:SF71 - HEXOSYLTRANSFERASE	GO:0016757	PTHR32116:SF71	Sobic.008G141501;Sobic.008G141600;Sobic.008G141700;Sobic.008G141800;Sobic.008G141833;Sobic.008G141866;Sobic.008G141900;Sobic.008G142000;Sobic.008G142100;Sobic.008G142200;Sobic.008G142301
gray_mean	S3_58995176	-0.417367	4.42119e-08	159	3	58995176	7.35446	Sobic.003G251800.v3.2	Sobic.003G251800	Chr03	58989848	58995158	58992503	2673	FALSE	Sb03g030750	similar to No apical meristem (NAM) protein-like	(1 of 1) PTHR31079:SF46 - NAC DOMAIN-CONTAINING PROTEIN 73	(1 of 1) PTHR31079:SF46 - NAC DOMAIN-CONTAINING PROTEIN 73	GO:0003677 GO:0006355	PTHR31079:SF46	Sobic.003G251100;Sobic.003G251200;Sobic.003G251301;Sobic.003G251400;Sobic.003G251600;Sobic.003G251700;Sobic.003G251800;Sobic.003G251900;Sobic.003G252000;Sobic.003G252100
gray_mean	S4_52113784	-0.417351	4.42695e-08	159	4	52113784	7.3539	Sobic.004G169700.v3.2	Sobic.004G169700	Chr04	52122644	52124512	52123578	9794	FALSE			(1 of 1) PTHR33599:SF14 - PROTEIN IDA-LIKE 4			PTHR33599:SF20	Sobic.004G169501;Sobic.004G169600;Sobic.004G169700;Sobic.004G169800;Sobic.004G169900;Sobic.004G169966
gray_mean	S4_52113765	-0.417351	4.42695e-08	159	4	52113765	7.3539	Sobic.004G169700.v3.2	Sobic.004G169700	Chr04	52122644	52124512	52123578	9813	FALSE			(1 of 1) PTHR33599:SF14 - PROTEIN IDA-LIKE 4			PTHR33599:SF20	Sobic.004G169501;Sobic.004G169600;Sobic.004G169700;Sobic.004G169800;Sobic.004G169900;Sobic.004G169966
gray_mean	S1_67757574	0.417315	4.4401e-08	159	1	67757574	7.35261	Sobic.001G391200.v3.2	Sobic.001G391200	Chr01	67750627	67754227	67752427	5147	FALSE	Sb01g037080	similar to ABC transporter family protein, expressed	(1 of 1) PTHR43158:SF12 - ABC TRANSPORTER FAMILY PROTEIN	(1 of 1) PTHR43158:SF12 - ABC TRANSPORTER FAMILY PROTEIN	GO:0005524 GO:0016887	PTHR43158:SF12	Sobic.001G390700;Sobic.001G390800;Sobic.001G390900;Sobic.001G391000;Sobic.001G391101;Sobic.001G391200;Sobic.001G391300;Sobic.001G391400;Sobic.001G391500
gray_mean	S3_71607022	-0.417265	4.45833e-08	159	3	71607022	7.35083	Sobic.003G408400.v3.2	Sobic.003G408400	Chr03	71606005	71607642	71606823	199	TRUE	Sb03g044320	similar to Putative transcription factor PCF3	(1 of 2) PTHR31072:SF4 - TRANSCRIPTION FACTOR TCP20-RELATED	(1 of 1) PTHR31072:SF4 - TRANSCRIPTION FACTOR TCP20-RELATED		PTHR31072:SF4	Sobic.003G407900;Sobic.003G407950;Sobic.003G408000;Sobic.003G408100;Sobic.003G408200;Sobic.003G408300;Sobic.003G408400;Sobic.003G408500;Sobic.003G408600;Sobic.003G408700;Sobic.003G408800;Sobic.003G408900
gray_mean	S6_57211516	-0.417161	4.49601e-08	159	6	57211516	7.34717	Sobic.006G227400.v3.2	Sobic.006G227400	Chr06	57210254	57212214	57211234	282	TRUE	Sb06g029610		(1 of 1) 1.3.1.77 - anthocyanidin reductase [(2R,3R)-flavan-3-ol-forming]. / anthocyanidin reductase.	(1 of 6) K08695 - anthocyanidin reductase (ANR)		PTHR10366:SF843	Sobic.006G226601;Sobic.006G226700;Sobic.006G226800;Sobic.006G226900;Sobic.006G227000;Sobic.006G227050;Sobic.006G227100;Sobic.006G227200;Sobic.006G227300;Sobic.006G227400;Sobic.006G227500;Sobic.006G227600;Sobic.006G227700;Sobic.006G227750;Sobic.006G227800;Sobic.006G227900;Sobic.006G228000
gray_mean	S1_67218993	0.417006	4.55334e-08	159	1	67218993	7.34167	Sobic.001G384700.v3.2	Sobic.001G384700	Chr01	67215996	67220462	67218229	764	TRUE	Sb01g036490	similar to Zinc finger C-x8-C-x5-C-x3-H type family protein, expressed	(1 of 3) PTHR24009:SF3 - RNA RECOGNITION MOTIF-CONTAINING PROTEIN-RELATED	(1 of 2) PTHR24009:SF3 - RNA RECOGNITION MOTIF-CONTAINING PROTEIN-RELATED	GO:0003676 GO:0003723 GO:0046872	PTHR24009:SF3	Sobic.001G384300;Sobic.001G384400;Sobic.001G384500;Sobic.001G384600;Sobic.001G384700;Sobic.001G384800;Sobic.001G384900;Sobic.001G385000;Sobic.001G385066;Sobic.001G385132;Sobic.001G385200
gray_mean	S8_60899968	-0.416991	4.55872e-08	159	8	60899968	7.34116	Sobic.008G174650.v3.2	Sobic.008G174650	Chr08	60894984	60900778	60897881	2087	TRUE			(1 of 1) PTHR12632:SF84 - NUCLEAR TRANSCRIPTION FACTOR Y SUBUNIT A-2	(1 of 1) PTHR12632:SF17 - NUCLEAR TRANSCRIPTION FACTOR Y SUBUNIT	GO:0003700 GO:0006355	PTHR12632:SF17	Sobic.008G174100;Sobic.008G174200;Sobic.008G174300;Sobic.008G174400;Sobic.008G174500;Sobic.008G174650;Sobic.008G174800;Sobic.008G174850;Sobic.008G174900;Sobic.008G174966;Sobic.008G175032;Sobic.008G175100;Sobic.008G175200;Sobic.008G175300
gray_mean	S6_49276525	0.416845	4.61336e-08	159	6	49276525	7.33598	Sobic.006G127800.v3.2	Sobic.006G127800	Chr06	49275639	49280945	49278292	1767	TRUE	Sb06g020800	similar to OSJNBa0084K20.5 protein	(1 of 1) PTHR23315:SF306 - U-BOX DOMAIN-CONTAINING PROTEIN 45	(1 of 1) PTHR23315:SF242 - RING-TYPE E3 UBIQUITIN TRANSFERASE	GO:0004842 GO:0005515 GO:0016567	PTHR23315:SF242	Sobic.006G127200;Sobic.006G127300;Sobic.006G127350;Sobic.006G127400;Sobic.006G127500;Sobic.006G127600;Sobic.006G127700;Sobic.006G127750;Sobic.006G127800;Sobic.006G127900;Sobic.006G128100;Sobic.006G128150
gray_mean	S8_58316533	0.41682	4.62303e-08	159	8	58316533	7.33507	Sobic.008G150100.v3.2	Sobic.008G150100	Chr08	58313577	58320519	58317048	515	TRUE			(1 of 3) PTHR23155:SF1193 - DISEASE RESISTANCE PROTEIN RPP13-RELATED	(1 of 8) PTHR23155:SF1114 - OS02G0475500 PROTEIN	GO:0043531	PTHR23155:SF1114	Sobic.008G149650;Sobic.008G149800;Sobic.008G149900;Sobic.008G150000;Sobic.008G150100;Sobic.008G150150;Sobic.008G150200;Sobic.008G150300;Sobic.008G150400;Sobic.008G150500
gray_mean	S7_5416524	-0.41664	4.69127e-08	159	7	5416524	7.32871	Sobic.007G053500.v3.2	Sobic.007G053500	Chr07	5416495	5420815	5418655	2131	TRUE			(1 of 2) PTHR22599:SF8 - MOB1, MPS ONE BINDER KINASE ACTIVATOR-LIKE 1A (YEAST)	(1 of 3) K06685 - MOB kinase activator 1 (MOB1, Mats)		PTHR22599:SF8	Sobic.007G052800;Sobic.007G052900;Sobic.007G053000;Sobic.007G053100;Sobic.007G053300;Sobic.007G053400;Sobic.007G053500;Sobic.007G053600;Sobic.007G053700;Sobic.007G053800;Sobic.007G053900;Sobic.007G054000;Sobic.007G054100;Sobic.007G054200
gray_mean	S9_48529641	-0.416444	4.76644e-08	159	9	48529641	7.32181	Sobic.009G131600.v3.2	Sobic.009G131600	Chr09	48524591	48531678	48528134	1507	TRUE	Sb09g019800	similar to Putative uncharacterized protein OSJNBb0006J12.15	(1 of 4) PTHR13068:SF5 - MITOCHONDRIAL TRANSCRIPTION TERMINATION FACTOR FAMILY PROTEIN	(1 of 2) PTHR13068:SF109 - TRANSCRIPTION TERMINATION FACTOR MTERF4, CHLOROPLASTIC	GO:0003690 GO:0006355	PTHR13068:SF5	Sobic.009G131300;Sobic.009G131400;Sobic.009G131500;Sobic.009G131550;Sobic.009G131600;Sobic.009G131800;Sobic.009G131900;Sobic.009G132000;Sobic.009G132100
gray_mean	S6_57459836	-0.416386	4.78922e-08	159	6	57459836	7.31974	Sobic.006G231700.v3.2	Sobic.006G231700	Chr06	57457672	57460059	57458865	971	TRUE	Sb06g029950	similar to Putative uncharacterized protein	(1 of 1) K12626 - U6 snRNA-associated Sm-like protein LSm7 (LSM7)	(1 of 1) K12626 - U6 snRNA-associated Sm-like protein LSm7 (LSM7)	GO:0003723	PTHR10553:SF5	Sobic.006G230400;Sobic.006G230500;Sobic.006G230600;Sobic.006G230700;Sobic.006G230800;Sobic.006G230900;Sobic.006G231100;Sobic.006G231200;Sobic.006G231266;Sobic.006G231332;Sobic.006G231400;Sobic.006G231500;Sobic.006G231600;Sobic.006G231700;Sobic.006G231800;Sobic.006G231900;Sobic.006G232000;Sobic.006G232100;Sobic.006G232200;Sobic.006G232300;Sobic.006G232400;Sobic.006G232500;Sobic.006G232600;Sobic.00…
gray_mean	S6_57460341	-0.416386	4.78922e-08	159	6	57460341	7.31974	Sobic.006G231700.v3.2	Sobic.006G231700	Chr06	57457672	57460059	57458865	1476	FALSE	Sb06g029950	similar to Putative uncharacterized protein	(1 of 1) K12626 - U6 snRNA-associated Sm-like protein LSm7 (LSM7)	(1 of 1) K12626 - U6 snRNA-associated Sm-like protein LSm7 (LSM7)	GO:0003723	PTHR10553:SF5	Sobic.006G230400;Sobic.006G230500;Sobic.006G230600;Sobic.006G230700;Sobic.006G230800;Sobic.006G230900;Sobic.006G231100;Sobic.006G231200;Sobic.006G231266;Sobic.006G231332;Sobic.006G231400;Sobic.006G231500;Sobic.006G231600;Sobic.006G231700;Sobic.006G231800;Sobic.006G231900;Sobic.006G232000;Sobic.006G232100;Sobic.006G232200;Sobic.006G232300;Sobic.006G232400;Sobic.006G232500;Sobic.006G232600;Sobic.00…
gray_mean	S6_57443581	-0.416253	4.84117e-08	159	6	57443581	7.31505	Sobic.006G231400.v3.2	Sobic.006G231400	Chr06	57443138	57445069	57444103	522	TRUE	Sb06g029920	similar to Putative uncharacterized protein	(1 of 9) PTHR47939:SF14 - OS03G0201400 PROTEIN	(1 of 5) PTHR47933:SF32 - OS06G0111300 PROTEIN	GO:0005515	PTHR47447:SF23	Sobic.006G230100;Sobic.006G230200;Sobic.006G230300;Sobic.006G230400;Sobic.006G230500;Sobic.006G230600;Sobic.006G230700;Sobic.006G230800;Sobic.006G230900;Sobic.006G231100;Sobic.006G231200;Sobic.006G231266;Sobic.006G231332;Sobic.006G231400;Sobic.006G231500;Sobic.006G231600;Sobic.006G231700;Sobic.006G231800;Sobic.006G231900;Sobic.006G232000;Sobic.006G232100;Sobic.006G232200;Sobic.006G232300;Sobic.00…
gray_mean	S2_54244817	-0.416064	4.91616e-08	159	2	54244817	7.30837	Sobic.002G171200.v3.2	Sobic.002G171200	Chr02	54243659	54248595	54246127	1310	TRUE	Sb02g022011		(1 of 1) PTHR13301:SF215 - CELLULOSE SYNTHASE-LIKE PROTEIN D2	(1 of 29) 2.4.2.24 - 1,4-beta-D-xylan synthase. / 1,4-beta-D-xylan synthase.	GO:0016020 GO:0016760 GO:0030244	PTHR13301:SF169	Sobic.002G171001;Sobic.002G171101;Sobic.002G171200;Sobic.002G171300;Sobic.002G171400
gray_mean	S10_56006575	-0.415935	4.96772e-08	159	10	56006575	7.30384	Sobic.010G216800.v3.2	Sobic.010G216800	Chr10	56005200	56006892	56006046	529	TRUE	Sb10g026310	similar to Putative uncharacterized protein	(1 of 1) PTHR33320:SF30 - ZINC_RIBBON_15 DOMAIN-CONTAINING PROTEIN			PTHR33320:SF33	Sobic.010G216300;Sobic.010G216400;Sobic.010G216500;Sobic.010G216600;Sobic.010G216700;Sobic.010G216800;Sobic.010G216901;Sobic.010G217001;Sobic.010G217100;Sobic.010G217200;Sobic.010G217400;Sobic.010G217466;Sobic.010G217532
gray_mean	S1_12622404	-0.415593	5.10754e-08	159	1	12622404	7.29179	Sobic.001G155900.v3.2	Sobic.001G155900	Chr01	12620934	12622160	12621547	857	FALSE	Sb01g013580	Predicted protein	(1 of 1) PTHR35997:SF6 - COTTON FIBER PROTEIN	(1 of 2) PTHR35997:SF6 - COTTON FIBER PROTEIN		PTHR35997:SF16	Sobic.001G155400;Sobic.001G155500;Sobic.001G155600;Sobic.001G155700;Sobic.001G155800;Sobic.001G155900;Sobic.001G156000;Sobic.001G156100;Sobic.001G156200;Sobic.001G156300;Sobic.001G156401;Sobic.001G156500;Sobic.001G156600
gray_mean	S1_6225523	0.415449	5.16753e-08	159	1	6225523	7.28672	Sobic.001G080500.v3.2	Sobic.001G080500	Chr01	6222541	6223780	6223160	2363	FALSE							Sobic.001G080100;Sobic.001G080200;Sobic.001G080300;Sobic.001G080500;Sobic.001G080600;Sobic.001G080700;Sobic.001G080800;Sobic.001G080900;Sobic.001G080950;Sobic.001G081000;Sobic.001G081100
gray_mean	S6_43500928	-0.414973	5.3711e-08	159	6	43500928	7.26994	Sobic.006G072601.v3.2	Sobic.006G072601	Chr06	43497871	43504622	43501246	318	TRUE				(1 of 79) PF20241 - Domain of unknown function (DUF6598) (DUF6598)		PTHR33065:SF216	Sobic.006G072501;Sobic.006G072601;Sobic.006G072701;Sobic.006G072800;Sobic.006G072900;Sobic.006G073001
gray_mean	S1_67845989	0.414868	5.41676e-08	159	1	67845989	7.26626	Sobic.001G392100.v3.2	Sobic.001G392100	Chr01	67844304	67846550	67845427	562	TRUE	Sb01g037150	similar to Pentatricopeptide, putative, expressed	(1 of 32) PTHR47928:SF190 - OS04G0110500 PROTEIN	(1 of 1) PTHR47928:SF42 - OS03G0314400 PROTEIN	GO:0005515	PTHR47928:SF42	Sobic.001G391500;Sobic.001G391600;Sobic.001G391800;Sobic.001G391900;Sobic.001G392000;Sobic.001G392100;Sobic.001G392200;Sobic.001G392300;Sobic.001G392400;Sobic.001G392500;Sobic.001G392600;Sobic.001G392650
gray_mean	S3_56018185	-0.414825	5.43576e-08	159	3	56018185	7.26474	Sobic.003G224200.v3.2	Sobic.003G224200	Chr03	56021180	56024796	56022988	4803	FALSE	Sb03g028250	similar to Phytochrome / protein kinase-like	(1 of 1) PTHR23257:SF859 - PROTEIN KINASE DOMAIN-CONTAINING PROTEIN	(1 of 1) PTHR23257:SF959 - OS01G0621600 PROTEIN	GO:0004672 GO:0004713 GO:0005524 GO:0006468	PTHR23257:SF959	Sobic.003G223800;Sobic.003G223900;Sobic.003G223950;Sobic.003G224000;Sobic.003G224100;Sobic.003G224200;Sobic.003G224300;Sobic.003G224400
gray_mean	S10_38466431	-0.41473	5.47742e-08	159	10	38466431	7.26142	Sobic.010G143700.v3.2	Sobic.010G143700	Chr10	38407598	38410467	38409032	57399	FALSE
gray_mean	S10_38484570	-0.41473	5.47742e-08	159	10	38484570	7.26142	Sobic.010G143700.v3.2	Sobic.010G143700	Chr10	38407598	38410467	38409032	75538	FALSE
gray_mean	S1_5754842	0.414703	5.48967e-08	159	1	5754842	7.26045	Sobic.001G075500.v3.2	Sobic.001G075500	Chr01	5755112	5756313	5755712	870	FALSE							Sobic.001G074900;Sobic.001G075000;Sobic.001G075101;Sobic.001G075200;Sobic.001G075201;Sobic.001G075300;Sobic.001G075400;Sobic.001G075500;Sobic.001G075600;Sobic.001G075700
gray_mean	S9_59312043	-0.414594	5.53806e-08	159	9	59312043	7.25664	Sobic.009G259800.v3.2	Sobic.009G259800	Chr09	59310988	59312409	59311698	345	TRUE	Sb09g030900	similar to Putative uncharacterized protein OSJNBa0030I14.17	(1 of 1) PTHR46539:SF10 - RING-H2 FINGER PROTEIN ATL12-RELATED	(1 of 1) PTHR46539:SF1 - E3 UBIQUITIN-PROTEIN LIGASE ATL42	GO:0008270	PTHR46539:SF1	Sobic.009G259100;Sobic.009G259200;Sobic.009G259300;Sobic.009G259400;Sobic.009G259500;Sobic.009G259600;Sobic.009G259700;Sobic.009G259800;Sobic.009G259900;Sobic.009G260000;Sobic.009G260200;Sobic.009G260350;Sobic.009G260500
gray_mean	S4_53915665	-0.414121	5.75371e-08	159	4	53915665	7.24005	Sobic.004G187000.v3.2	Sobic.004G187000	Chr04	53915182	53919172	53917177	1512	TRUE			(1 of 1) PTHR31713:SF103 - CALMODULIN-BINDING PROTEIN 60 D	(1 of 3) PTHR31713:SF55 - OS11G0663100 PROTEIN		PTHR31713:SF55	Sobic.004G186000;Sobic.004G186100;Sobic.004G186200;Sobic.004G186300;Sobic.004G186400;Sobic.004G186500;Sobic.004G186600;Sobic.004G186800;Sobic.004G186900;Sobic.004G186950;Sobic.004G187000;Sobic.004G187100;Sobic.004G187200;Sobic.004G187300;Sobic.004G187400;Sobic.004G187501
gray_mean	S1_5811664	-0.414102	5.76294e-08	159	1	5811664	7.23936	Sobic.001G075800.v3.2	Sobic.001G075800	Chr01	5813441	5817349	5815395	3731	FALSE	Sb01g006840		(1 of 1) PTHR48035:SF2 - HETEROGENEOUS NUCLEAR RIBONUCLEOPROTEIN 1	(1 of 1) PTHR48032:SF13 - RNA-BINDING (RRM_RBD_RNP MOTIFS) FAMILY PROTEIN	GO:0003676 GO:0003723	PTHR48032:SF12	Sobic.001G075600;Sobic.001G075700;Sobic.001G075800;Sobic.001G075900;Sobic.001G075950;Sobic.001G076000;Sobic.001G076100
gray_mean	S1_6357637	-0.414024	5.79897e-08	159	1	6357637	7.23665	Sobic.001G082300.v3.2	Sobic.001G082300	Chr01	6356930	6358870	6357900	263	TRUE	Sb01g007410	similar to P450	(1 of 13) PTHR47947:SF53 - CYTOCHROME P450, FAMILY 81, SUBFAMILY D, POLYPEPTIDE 5	(1 of 7) K00517 - E1.14.-.-	GO:0004497 GO:0005506 GO:0016705 GO:0020037	PTHR47947:SF63	Sobic.001G081700;Sobic.001G081800;Sobic.001G081900;Sobic.001G082000;Sobic.001G082100;Sobic.001G082200;Sobic.001G082300;Sobic.001G082400;Sobic.001G082500;Sobic.001G082600;Sobic.001G082700;Sobic.001G082800;Sobic.001G082900
gray_mean	S1_7499623	-0.41402	5.80107e-08	159	1	7499623	7.23649	Sobic.001G097500.v3.2	Sobic.001G097500	Chr01	7499550	7502874	7501212	1589	TRUE	Sb01g008720					PTHR36011:SF1	Sobic.001G096900;Sobic.001G097000;Sobic.001G097100;Sobic.001G097200;Sobic.001G097300;Sobic.001G097400;Sobic.001G097500;Sobic.001G097600;Sobic.001G097700;Sobic.001G097800;Sobic.001G097900;Sobic.001G098000;Sobic.001G098100;Sobic.001G098200;Sobic.001G098301
gray_mean	S1_7499624	-0.41402	5.80107e-08	159	1	7499624	7.23649	Sobic.001G097500.v3.2	Sobic.001G097500	Chr01	7499550	7502874	7501212	1588	TRUE	Sb01g008720					PTHR36011:SF1	Sobic.001G096900;Sobic.001G097000;Sobic.001G097100;Sobic.001G097200;Sobic.001G097300;Sobic.001G097400;Sobic.001G097500;Sobic.001G097600;Sobic.001G097700;Sobic.001G097800;Sobic.001G097900;Sobic.001G098000;Sobic.001G098100;Sobic.001G098200;Sobic.001G098301
gray_mean	S10_12685430	-0.413772	5.91813e-08	159	10	12685430	7.22782	Sobic.010G116550.v3.2	Sobic.010G116550	Chr10	12679644	12684469	12682056	3374	FALSE							Sobic.010G116300;Sobic.010G116400;Sobic.010G116500;Sobic.010G116550;Sobic.010G116600;Sobic.010G116650
gray_mean	S10_12699409	-0.413772	5.91813e-08	159	10	12699409	7.22782	Sobic.010G116600.v3.2	Sobic.010G116600	Chr10	12685085	12705161	12695123	4286	TRUE			(1 of 5) PTHR23308:SF53 - KANADAPTIN-RELATED	(1 of 1) KOG1881 - Anion exchanger adaptor protein Kanadaptin, contains FHA domain	GO:0005515	PTHR23308:SF53	Sobic.010G116400;Sobic.010G116500;Sobic.010G116550;Sobic.010G116600;Sobic.010G116650
gray_mean	S7_59307281	-0.413754	5.92697e-08	159	7	59307281	7.22717	Sobic.007G158700.v3.2	Sobic.007G158700	Chr07	59306457	59312833	59309645	2364	TRUE	Sb07g023220	similar to Putative uncharacterized protein	(1 of 1) PTHR32176:SF92 - PATATIN-LIKE PROTEIN 2	(1 of 3) PTHR32176:SF103 - OS08G0376550 PROTEIN	GO:0006629	PTHR32176:SF46	Sobic.007G158200;Sobic.007G158300;Sobic.007G158400;Sobic.007G158500;Sobic.007G158600;Sobic.007G158700;Sobic.007G158800
gray_mean	S7_59307290	-0.413754	5.92697e-08	159	7	59307290	7.22717	Sobic.007G158700.v3.2	Sobic.007G158700	Chr07	59306457	59312833	59309645	2355	TRUE	Sb07g023220	similar to Putative uncharacterized protein	(1 of 1) PTHR32176:SF92 - PATATIN-LIKE PROTEIN 2	(1 of 3) PTHR32176:SF103 - OS08G0376550 PROTEIN	GO:0006629	PTHR32176:SF46	Sobic.007G158200;Sobic.007G158300;Sobic.007G158400;Sobic.007G158500;Sobic.007G158600;Sobic.007G158700;Sobic.007G158800
gray_mean	S7_59307341	-0.413754	5.92697e-08	159	7	59307341	7.22717	Sobic.007G158700.v3.2	Sobic.007G158700	Chr07	59306457	59312833	59309645	2304	TRUE	Sb07g023220	similar to Putative uncharacterized protein	(1 of 1) PTHR32176:SF92 - PATATIN-LIKE PROTEIN 2	(1 of 3) PTHR32176:SF103 - OS08G0376550 PROTEIN	GO:0006629	PTHR32176:SF46	Sobic.007G158200;Sobic.007G158300;Sobic.007G158400;Sobic.007G158500;Sobic.007G158600;Sobic.007G158700;Sobic.007G158800
gray_mean	S6_48236120	0.413671	5.96674e-08	159	6	48236120	7.22426	Sobic.006G114500.v3.2	Sobic.006G114500	Chr06	48223799	48228822	48226310	9810	FALSE	Sb06g019590	similar to Putative uncharacterized protein	(1 of 1) PTHR13148:SF16 - POST-GPI ATTACHMENT TO PROTEINS FACTOR 3	(1 of 1) PTHR13148:SF0 - POST-GPI ATTACHMENT TO PROTEINS FACTOR 3	GO:0006506	PTHR13148:SF0	Sobic.006G114100;Sobic.006G114150;Sobic.006G114200;Sobic.006G114300;Sobic.006G114400;Sobic.006G114500;Sobic.006G114600;Sobic.006G114700;Sobic.006G114800;Sobic.006G114900;Sobic.006G115000;Sobic.006G115100
gray_mean	S8_3133512	-0.413348	6.12411e-08	159	8	3133512	7.21296	Sobic.008G033900.v3.2	Sobic.008G033900	Chr08	3125979	3133861	3129920	3592	TRUE	Sb08g002920	similar to Expressed protein	(1 of 1) PTHR46508:SF1 - PHD FINGER FAMILY PROTEIN	(1 of 1) PTHR46508:SF1 - PHD FINGER FAMILY PROTEIN		PTHR46508:SF1	Sobic.008G033750;Sobic.008G033800;Sobic.008G033900;Sobic.008G034000;Sobic.008G034200;Sobic.008G034300;Sobic.008G034400
gray_mean	S2_52351234	-0.413037	6.27939e-08	159	2	52351234	7.20208	Sobic.002G167600.v3.2	Sobic.002G167600	Chr02	52352365	52355693	52354029	2795	FALSE	Sb02g021133		(1 of 1) PTHR22966:SF61 - 2-AMINOETHANETHIOL DIOXYGENASE	(1 of 1) PTHR22966:SF61 - 2-AMINOETHANETHIOL DIOXYGENASE	GO:0016702	PTHR22966:SF61	Sobic.002G167300;Sobic.002G167400;Sobic.002G167500;Sobic.002G167600
gray_mean	S10_21854296	-0.413021	6.28737e-08	159	10	21854296	7.20153	Sobic.010G137366.v3.2	Sobic.010G137366	Chr10	21853884	21854734	21854309	13	TRUE							Sobic.010G137366;Sobic.010G137400
gray_mean	S6_2529618	-0.412915	6.3411e-08	159	6	2529618	7.19784	Sobic.006G016200.v3.2	Sobic.006G016200	Chr06	2485288	2491535	2488411	41207	FALSE	Sb06g001560	similar to OSJNBa0019G23.7 protein				PTHR36070:SF1	Sobic.006G016000;Sobic.006G016200
gray_mean	S2_11279250	-0.411936	6.85978e-08	159	2	11279250	7.16369	Sobic.002G100950.v3.2	Sobic.002G100950	Chr02	11335791	11338120	11336955	57705	FALSE
gray_mean	S7_57835235	-0.41193	6.86294e-08	159	7	57835235	7.16349	Sobic.007G147800.v3.2	Sobic.007G147800	Chr07	57834902	57836001	57835451	216	TRUE	Sb07g022210	similar to Auxin-induced protein-related-like protein	(1 of 4) PTHR35296:SF8 - SMALL AUXIN-UP RNA-RELATED	(1 of 2) PTHR35296:SF8 - SMALL AUXIN-UP RNA-RELATED	GO:0009733	PTHR31374:SF208	Sobic.007G147400;Sobic.007G147600;Sobic.007G147700;Sobic.007G147800;Sobic.007G147901;Sobic.007G148000;Sobic.007G148100
gray_mean	S7_57835652	-0.41193	6.86294e-08	159	7	57835652	7.16349	Sobic.007G147800.v3.2	Sobic.007G147800	Chr07	57834902	57836001	57835451	201	TRUE	Sb07g022210	similar to Auxin-induced protein-related-like protein	(1 of 4) PTHR35296:SF8 - SMALL AUXIN-UP RNA-RELATED	(1 of 2) PTHR35296:SF8 - SMALL AUXIN-UP RNA-RELATED	GO:0009733	PTHR31374:SF208	Sobic.007G147400;Sobic.007G147600;Sobic.007G147700;Sobic.007G147800;Sobic.007G147901;Sobic.007G148000;Sobic.007G148100
gray_mean	S9_58940618	-0.411918	6.86981e-08	159	9	58940618	7.16306	Sobic.009G255600.v3.2	Sobic.009G255600	Chr09	58940398	58949169	58944783	4165	TRUE			(1 of 1) PTHR10644:SF3 - DNA DAMAGE-BINDING PROTEIN 1	(1 of 1) K10610 - DNA damage-binding protein 1 (DDB1)	GO:0003676 GO:0005515 GO:0005634	PTHR10644:SF3	Sobic.009G254900;Sobic.009G255000;Sobic.009G255100;Sobic.009G255200;Sobic.009G255300;Sobic.009G255400;Sobic.009G255500;Sobic.009G255600;Sobic.009G255700;Sobic.009G255800;Sobic.009G255900;Sobic.009G256000;Sobic.009G256100;Sobic.009G256200
gray_mean	S4_63971505	-0.411918	6.86981e-08	159	4	63971505	7.16306	Sobic.004G301000.v3.2	Sobic.004G301000	Chr04	63965162	63967492	63966327	5178	FALSE	Sb04g033440	similar to Putative uncharacterized protein	(1 of 1) PTHR31832:SF98 - B-BOX ZINC FINGER PROTEIN 20	(1 of 1) PTHR31832:SF52 - B-BOX ZINC FINGER PROTEIN 21	GO:0008270	PTHR31832:SF52	Sobic.004G300500;Sobic.004G300600;Sobic.004G300701;Sobic.004G300800;Sobic.004G300900;Sobic.004G301000;Sobic.004G301100;Sobic.004G301200;Sobic.004G301250;Sobic.004G301300
gray_mean	S9_58935174	-0.411918	6.86981e-08	159	9	58935174	7.16306	Sobic.009G255500.v3.2	Sobic.009G255500	Chr09	58932514	58935628	58934071	1103	TRUE	Sb09g030570	similar to Os05g0592300 protein	(1 of 1) PTHR22966:SF73 - PLANT CYSTEINE OXIDASE 1	(1 of 13) 1.13.11.20 - cysteine dioxygenase. / cysteine dioxygenase.	GO:0016702	PTHR22966:SF1	Sobic.009G254900;Sobic.009G255000;Sobic.009G255100;Sobic.009G255200;Sobic.009G255300;Sobic.009G255400;Sobic.009G255500;Sobic.009G255600;Sobic.009G255700;Sobic.009G255800;Sobic.009G255900;Sobic.009G256000;Sobic.009G256100;Sobic.009G256200
gray_mean	S9_58925537	-0.411918	6.86981e-08	159	9	58925537	7.16306	Sobic.009G255400.v3.2	Sobic.009G255400	Chr09	58924534	58925818	58925176	361	TRUE				(1 of 2) PTHR34397:SF22 - OS05G0237600 PROTEIN		PTHR34397:SF21	Sobic.009G254800;Sobic.009G254900;Sobic.009G255000;Sobic.009G255100;Sobic.009G255200;Sobic.009G255300;Sobic.009G255400;Sobic.009G255500;Sobic.009G255600;Sobic.009G255700;Sobic.009G255800;Sobic.009G255900
gray_mean	S9_58919634	-0.411918	6.86981e-08	159	9	58919634	7.16306	Sobic.009G255200.v3.2	Sobic.009G255200	Chr09	58919243	58920285	58919764	130	TRUE	Sb09g030540	weakly similar to Putative uncharacterized protein	(1 of 1) PTHR43670:SF135 - PROTEIN RESTRICTED TEV MOVEMENT 2	(1 of 1) PTHR43670:SF117 - OS05G0592000 PROTEIN		PTHR43670:SF48	Sobic.009G254700;Sobic.009G254800;Sobic.009G254900;Sobic.009G255000;Sobic.009G255100;Sobic.009G255200;Sobic.009G255300;Sobic.009G255400;Sobic.009G255500;Sobic.009G255600;Sobic.009G255700;Sobic.009G255800;Sobic.009G255900
gray_mean	S10_35503564	-0.411896	6.88158e-08	159	10	35503564	7.16231	Sobic.010G141966.v3.2	Sobic.010G141966	Chr10	35395948	35396742	35396345	107219	FALSE				(1 of 1) PF02902//PF03101 - Ulp1 protease family, C-terminal catalytic domain (Peptidase_C48) // FAR1 DNA-binding domain (FAR1)		PTHR34835:SF71
gray_mean	S10_35503555	-0.411896	6.88158e-08	159	10	35503555	7.16231	Sobic.010G141966.v3.2	Sobic.010G141966	Chr10	35395948	35396742	35396345	107210	FALSE				(1 of 1) PF02902//PF03101 - Ulp1 protease family, C-terminal catalytic domain (Peptidase_C48) // FAR1 DNA-binding domain (FAR1)		PTHR34835:SF71
gray_mean	S10_35503607	-0.411896	6.88158e-08	159	10	35503607	7.16231	Sobic.010G141966.v3.2	Sobic.010G141966	Chr10	35395948	35396742	35396345	107262	FALSE				(1 of 1) PF02902//PF03101 - Ulp1 protease family, C-terminal catalytic domain (Peptidase_C48) // FAR1 DNA-binding domain (FAR1)		PTHR34835:SF71
gray_mean	S2_67334926	-0.411665	7.01038e-08	159	2	67334926	7.15426	Sobic.002G296600.v3.2	Sobic.002G296600	Chr02	67332662	67335378	67334020	906	TRUE	Sb02g032770	similar to LEM3 (Ligand-effect modulator 3)-like	(1 of 1) PTHR10926:SF50 - ALA-INTERACTING SUBUNIT 5	(1 of 6) KOG2952 - Cell cycle control protein	GO:0016020	PTHR10926:SF27	Sobic.002G295600;Sobic.002G295700;Sobic.002G295800;Sobic.002G295900;Sobic.002G296000;Sobic.002G296100;Sobic.002G296200;Sobic.002G296300;Sobic.002G296400;Sobic.002G296500;Sobic.002G296600;Sobic.002G296800;Sobic.002G296900;Sobic.002G297000;Sobic.002G297100;Sobic.002G297200;Sobic.002G297300;Sobic.002G297400;Sobic.002G297500;Sobic.002G297600
gray_mean	S1_73687871	0.411602	7.04583e-08	159	1	73687871	7.15207	Sobic.001G462500.v3.2	Sobic.001G462500	Chr01	73687489	73691740	73689614	1743	TRUE	Sb01g043400	similar to Integral membrane protein	(1 of 1) PTHR11706:SF104 - SOLUTE CARRIER FAMILY 11 (PROTON-COUPLED DIVALENT METAL ION TRANSPORTERS), MEMBER 2	(1 of 1) PTHR11706:SF114 - METAL TRANSPORTER NRAMP2	GO:0016020 GO:0030001 GO:0046873	PTHR11706:SF114	Sobic.001G461500;Sobic.001G461600;Sobic.001G461700;Sobic.001G461800;Sobic.001G461900;Sobic.001G462100;Sobic.001G462200;Sobic.001G462300;Sobic.001G462401;Sobic.001G462500;Sobic.001G462600;Sobic.001G462700;Sobic.001G462800;Sobic.001G462900;Sobic.001G463000;Sobic.001G463100;Sobic.001G463200
gray_mean	S1_73684021	0.411602	7.04583e-08	159	1	73684021	7.15207	Sobic.001G462401.v3.2	Sobic.001G462401	Chr01	73681662	73683221	73682441	1580	FALSE			(1 of 1) PTHR47447:SF30 - PPR CONTAINING PLANT PROTEIN	(1 of 1) PTHR47933:SF29 - OS03G0208600 PROTEIN	GO:0005515	PTHR47933:SF29	Sobic.001G461400;Sobic.001G461500;Sobic.001G461600;Sobic.001G461700;Sobic.001G461800;Sobic.001G461900;Sobic.001G462100;Sobic.001G462200;Sobic.001G462300;Sobic.001G462401;Sobic.001G462500;Sobic.001G462600;Sobic.001G462700;Sobic.001G462800;Sobic.001G462900;Sobic.001G463000
gray_mean	S1_73687811	0.411602	7.04583e-08	159	1	73687811	7.15207	Sobic.001G462500.v3.2	Sobic.001G462500	Chr01	73687489	73691740	73689614	1803	TRUE	Sb01g043400	similar to Integral membrane protein	(1 of 1) PTHR11706:SF104 - SOLUTE CARRIER FAMILY 11 (PROTON-COUPLED DIVALENT METAL ION TRANSPORTERS), MEMBER 2	(1 of 1) PTHR11706:SF114 - METAL TRANSPORTER NRAMP2	GO:0016020 GO:0030001 GO:0046873	PTHR11706:SF114	Sobic.001G461500;Sobic.001G461600;Sobic.001G461700;Sobic.001G461800;Sobic.001G461900;Sobic.001G462100;Sobic.001G462200;Sobic.001G462300;Sobic.001G462401;Sobic.001G462500;Sobic.001G462600;Sobic.001G462700;Sobic.001G462800;Sobic.001G462900;Sobic.001G463000;Sobic.001G463100;Sobic.001G463200
gray_mean	S1_73684031	0.411602	7.04583e-08	159	1	73684031	7.15207	Sobic.001G462401.v3.2	Sobic.001G462401	Chr01	73681662	73683221	73682441	1590	FALSE			(1 of 1) PTHR47447:SF30 - PPR CONTAINING PLANT PROTEIN	(1 of 1) PTHR47933:SF29 - OS03G0208600 PROTEIN	GO:0005515	PTHR47933:SF29	Sobic.001G461400;Sobic.001G461500;Sobic.001G461600;Sobic.001G461700;Sobic.001G461800;Sobic.001G461900;Sobic.001G462100;Sobic.001G462200;Sobic.001G462300;Sobic.001G462401;Sobic.001G462500;Sobic.001G462600;Sobic.001G462700;Sobic.001G462800;Sobic.001G462900;Sobic.001G463000
gray_mean	S1_73695775	0.411602	7.04583e-08	159	1	73695775	7.15207	Sobic.001G462600.v3.2	Sobic.001G462600	Chr01	73695711	73701920	73698815	3040	TRUE	Sb01g043410	similar to Putative uncharacterized protein	(1 of 1) K14961 - COMPASS component SWD1 (RBBP5, SWD1, CPS50)	(1 of 1) K14961 - COMPASS component SWD1 (RBBP5, SWD1, CPS50)	GO:0005515	PTHR44040:SF1	Sobic.001G461700;Sobic.001G461800;Sobic.001G461900;Sobic.001G462100;Sobic.001G462200;Sobic.001G462300;Sobic.001G462401;Sobic.001G462500;Sobic.001G462600;Sobic.001G462700;Sobic.001G462800;Sobic.001G462900;Sobic.001G463000;Sobic.001G463100;Sobic.001G463200;Sobic.001G463301
gray_mean	S1_73689147	0.411602	7.04583e-08	159	1	73689147	7.15207	Sobic.001G462500.v3.2	Sobic.001G462500	Chr01	73687489	73691740	73689614	467	TRUE	Sb01g043400	similar to Integral membrane protein	(1 of 1) PTHR11706:SF104 - SOLUTE CARRIER FAMILY 11 (PROTON-COUPLED DIVALENT METAL ION TRANSPORTERS), MEMBER 2	(1 of 1) PTHR11706:SF114 - METAL TRANSPORTER NRAMP2	GO:0016020 GO:0030001 GO:0046873	PTHR11706:SF114	Sobic.001G461500;Sobic.001G461600;Sobic.001G461700;Sobic.001G461800;Sobic.001G461900;Sobic.001G462100;Sobic.001G462200;Sobic.001G462300;Sobic.001G462401;Sobic.001G462500;Sobic.001G462600;Sobic.001G462700;Sobic.001G462800;Sobic.001G462900;Sobic.001G463000;Sobic.001G463100;Sobic.001G463200
gray_mean	S1_73684024	0.411602	7.04583e-08	159	1	73684024	7.15207	Sobic.001G462401.v3.2	Sobic.001G462401	Chr01	73681662	73683221	73682441	1583	FALSE			(1 of 1) PTHR47447:SF30 - PPR CONTAINING PLANT PROTEIN	(1 of 1) PTHR47933:SF29 - OS03G0208600 PROTEIN	GO:0005515	PTHR47933:SF29	Sobic.001G461400;Sobic.001G461500;Sobic.001G461600;Sobic.001G461700;Sobic.001G461800;Sobic.001G461900;Sobic.001G462100;Sobic.001G462200;Sobic.001G462300;Sobic.001G462401;Sobic.001G462500;Sobic.001G462600;Sobic.001G462700;Sobic.001G462800;Sobic.001G462900;Sobic.001G463000
gray_mean	S1_73685770	0.411602	7.04583e-08	159	1	73685770	7.15207	Sobic.001G462401.v3.2	Sobic.001G462401	Chr01	73681662	73683221	73682441	3329	FALSE			(1 of 1) PTHR47447:SF30 - PPR CONTAINING PLANT PROTEIN	(1 of 1) PTHR47933:SF29 - OS03G0208600 PROTEIN	GO:0005515	PTHR47933:SF29	Sobic.001G461500;Sobic.001G461600;Sobic.001G461700;Sobic.001G461800;Sobic.001G461900;Sobic.001G462100;Sobic.001G462200;Sobic.001G462300;Sobic.001G462401;Sobic.001G462500;Sobic.001G462600;Sobic.001G462700;Sobic.001G462800;Sobic.001G462900;Sobic.001G463000;Sobic.001G463100
gray_mean	S1_73683329	0.411602	7.04583e-08	159	1	73683329	7.15207	Sobic.001G462401.v3.2	Sobic.001G462401	Chr01	73681662	73683221	73682441	888	FALSE			(1 of 1) PTHR47447:SF30 - PPR CONTAINING PLANT PROTEIN	(1 of 1) PTHR47933:SF29 - OS03G0208600 PROTEIN	GO:0005515	PTHR47933:SF29	Sobic.001G461400;Sobic.001G461500;Sobic.001G461600;Sobic.001G461700;Sobic.001G461800;Sobic.001G461900;Sobic.001G462100;Sobic.001G462200;Sobic.001G462300;Sobic.001G462401;Sobic.001G462500;Sobic.001G462600;Sobic.001G462700;Sobic.001G462800;Sobic.001G462900;Sobic.001G463000
gray_mean	S1_73689255	0.411602	7.04583e-08	159	1	73689255	7.15207	Sobic.001G462500.v3.2	Sobic.001G462500	Chr01	73687489	73691740	73689614	359	TRUE	Sb01g043400	similar to Integral membrane protein	(1 of 1) PTHR11706:SF104 - SOLUTE CARRIER FAMILY 11 (PROTON-COUPLED DIVALENT METAL ION TRANSPORTERS), MEMBER 2	(1 of 1) PTHR11706:SF114 - METAL TRANSPORTER NRAMP2	GO:0016020 GO:0030001 GO:0046873	PTHR11706:SF114	Sobic.001G461500;Sobic.001G461600;Sobic.001G461700;Sobic.001G461800;Sobic.001G461900;Sobic.001G462100;Sobic.001G462200;Sobic.001G462300;Sobic.001G462401;Sobic.001G462500;Sobic.001G462600;Sobic.001G462700;Sobic.001G462800;Sobic.001G462900;Sobic.001G463000;Sobic.001G463100;Sobic.001G463200
gray_mean	S1_73689269	0.411602	7.04583e-08	159	1	73689269	7.15207	Sobic.001G462500.v3.2	Sobic.001G462500	Chr01	73687489	73691740	73689614	345	TRUE	Sb01g043400	similar to Integral membrane protein	(1 of 1) PTHR11706:SF104 - SOLUTE CARRIER FAMILY 11 (PROTON-COUPLED DIVALENT METAL ION TRANSPORTERS), MEMBER 2	(1 of 1) PTHR11706:SF114 - METAL TRANSPORTER NRAMP2	GO:0016020 GO:0030001 GO:0046873	PTHR11706:SF114	Sobic.001G461500;Sobic.001G461600;Sobic.001G461700;Sobic.001G461800;Sobic.001G461900;Sobic.001G462100;Sobic.001G462200;Sobic.001G462300;Sobic.001G462401;Sobic.001G462500;Sobic.001G462600;Sobic.001G462700;Sobic.001G462800;Sobic.001G462900;Sobic.001G463000;Sobic.001G463100;Sobic.001G463200
gray_mean	S1_73685892	0.411602	7.04583e-08	159	1	73685892	7.15207	Sobic.001G462401.v3.2	Sobic.001G462401	Chr01	73681662	73683221	73682441	3451	FALSE			(1 of 1) PTHR47447:SF30 - PPR CONTAINING PLANT PROTEIN	(1 of 1) PTHR47933:SF29 - OS03G0208600 PROTEIN	GO:0005515	PTHR47933:SF29	Sobic.001G461500;Sobic.001G461600;Sobic.001G461700;Sobic.001G461800;Sobic.001G461900;Sobic.001G462100;Sobic.001G462200;Sobic.001G462300;Sobic.001G462401;Sobic.001G462500;Sobic.001G462600;Sobic.001G462700;Sobic.001G462800;Sobic.001G462900;Sobic.001G463000;Sobic.001G463100
gray_mean	S1_73685771	0.411602	7.04583e-08	159	1	73685771	7.15207	Sobic.001G462401.v3.2	Sobic.001G462401	Chr01	73681662	73683221	73682441	3330	FALSE			(1 of 1) PTHR47447:SF30 - PPR CONTAINING PLANT PROTEIN	(1 of 1) PTHR47933:SF29 - OS03G0208600 PROTEIN	GO:0005515	PTHR47933:SF29	Sobic.001G461500;Sobic.001G461600;Sobic.001G461700;Sobic.001G461800;Sobic.001G461900;Sobic.001G462100;Sobic.001G462200;Sobic.001G462300;Sobic.001G462401;Sobic.001G462500;Sobic.001G462600;Sobic.001G462700;Sobic.001G462800;Sobic.001G462900;Sobic.001G463000;Sobic.001G463100
gray_mean	S1_73685861	0.411602	7.04583e-08	159	1	73685861	7.15207	Sobic.001G462401.v3.2	Sobic.001G462401	Chr01	73681662	73683221	73682441	3420	FALSE			(1 of 1) PTHR47447:SF30 - PPR CONTAINING PLANT PROTEIN	(1 of 1) PTHR47933:SF29 - OS03G0208600 PROTEIN	GO:0005515	PTHR47933:SF29	Sobic.001G461500;Sobic.001G461600;Sobic.001G461700;Sobic.001G461800;Sobic.001G461900;Sobic.001G462100;Sobic.001G462200;Sobic.001G462300;Sobic.001G462401;Sobic.001G462500;Sobic.001G462600;Sobic.001G462700;Sobic.001G462800;Sobic.001G462900;Sobic.001G463000;Sobic.001G463100
gray_mean	S5_16410374	-0.41159	7.05251e-08	159	5	16410374	7.15166	Sobic.005G099700.v3.2	Sobic.005G099700	Chr05	16409472	16410393	16409932	442	TRUE	Sb05g008600	similar to Chromosome chr2 scaffold_11, whole genome shotgun sequence	(1 of 1) PTHR14241:SF37 - EXPRESSED PROTEIN	(1 of 5) PF07534 - TLD (TLD)			Sobic.005G099600;Sobic.005G099700;Sobic.005G099800
gray_mean	S5_16410405	-0.41159	7.05251e-08	159	5	16410405	7.15166	Sobic.005G099700.v3.2	Sobic.005G099700	Chr05	16409472	16410393	16409932	473	FALSE	Sb05g008600	similar to Chromosome chr2 scaffold_11, whole genome shotgun sequence	(1 of 1) PTHR14241:SF37 - EXPRESSED PROTEIN	(1 of 5) PF07534 - TLD (TLD)			Sobic.005G099600;Sobic.005G099700;Sobic.005G099800
gray_mean	S9_10766554	-0.41123	7.25886e-08	159	9	10766554	7.13913	Sobic.009G080100.v3.2	Sobic.009G080100	Chr09	10746621	10749090	10747855	18699	FALSE							Sobic.009G079700;Sobic.009G079801;Sobic.009G079900;Sobic.009G079925;Sobic.009G079950;Sobic.009G079975;Sobic.009G080000;Sobic.009G080100
gray_mean	S10_23027277	-0.411228	7.25962e-08	159	10	23027277	7.13909	Sobic.010G138600.v3.2	Sobic.010G138600	Chr10	23012915	23021584	23017249	10028	FALSE	Sb10g014205		(1 of 3) PTHR12346:SF8 - PAIRED AMPHIPATHIC HELIX PROTEIN SIN3-LIKE 1-RELATED	(1 of 5) IPR003822//IPR036600 - Paired amphipathic helix // Paired amphipathic helix superfamily	GO:0006355		Sobic.010G138500;Sobic.010G138600
gray_mean	S8_59003445	0.411152	7.30372e-08	159	8	59003445	7.13646	Sobic.008G157500.v3.2	Sobic.008G157500	Chr08	59002998	59007738	59005368	1923	TRUE	Sb08g020640	Predicted protein	(1 of 1) PTHR31236:SF72 - BURP DOMAIN PROTEIN USPL1	(1 of 3) PTHR31236:SF2 - DEHYDRATION-RESPONSIVE PROTEIN RD22		PTHR31236:SF24	Sobic.008G157100;Sobic.008G157200;Sobic.008G157400;Sobic.008G157500;Sobic.008G157600;Sobic.008G157700;Sobic.008G157800;Sobic.008G157900
gray_mean	S4_7638698	-0.411138	7.31222e-08	159	4	7638698	7.13595	Sobic.004G090100.v3.2	Sobic.004G090100	Chr04	7640465	7641111	7640788	2090	FALSE							Sobic.004G089400;Sobic.004G089450;Sobic.004G089500;Sobic.004G089600;Sobic.004G089700;Sobic.004G089801;Sobic.004G089901;Sobic.004G090000;Sobic.004G090100;Sobic.004G090200;Sobic.004G090300;Sobic.004G090400
gray_mean	S5_13378992	-0.411012	7.38608e-08	159	5	13378992	7.13159	Sobic.005G090900.v3.2	Sobic.005G090900	Chr05	13379854	13385196	13382525	3533	FALSE	Sb05g007470	similar to Putative uncharacterized protein	(1 of 1) 6.3.4.13 - phosphoribosylamine--glycine ligase. / phosphoribosylglycinamide synthetase.	(1 of 2) 6.3.4.13 - phosphoribosylamine--glycine ligase. / phosphoribosylglycinamide synthetase.	GO:0004637 GO:0005524 GO:0009113 GO:0046872	PTHR43472:SF7	Sobic.005G090700;Sobic.005G090800;Sobic.005G090900;Sobic.005G091000;Sobic.005G091100
gray_mean	S5_13380225	-0.411012	7.38608e-08	159	5	13380225	7.13159	Sobic.005G090900.v3.2	Sobic.005G090900	Chr05	13379854	13385196	13382525	2300	TRUE	Sb05g007470	similar to Putative uncharacterized protein	(1 of 1) 6.3.4.13 - phosphoribosylamine--glycine ligase. / phosphoribosylglycinamide synthetase.	(1 of 2) 6.3.4.13 - phosphoribosylamine--glycine ligase. / phosphoribosylglycinamide synthetase.	GO:0004637 GO:0005524 GO:0009113 GO:0046872	PTHR43472:SF7	Sobic.005G090700;Sobic.005G090800;Sobic.005G090900;Sobic.005G091000;Sobic.005G091100;Sobic.005G091200
gray_mean	S1_54461059	-0.410889	7.45904e-08	159	1	54461059	7.12732	Sobic.001G279000.v3.2	Sobic.001G279000	Chr01	54460256	54464469	54462362	1303	TRUE	Sb01g027450	Predicted protein		(1 of 163) PF12937 - F-box-like (F-box-like)	GO:0005515	PTHR36140:SF10	Sobic.001G279000;Sobic.001G279100;Sobic.001G279200
gray_mean	S1_54465653	-0.410889	7.45904e-08	159	1	54465653	7.12732	Sobic.001G279000.v3.2	Sobic.001G279000	Chr01	54460256	54464469	54462362	3291	FALSE	Sb01g027450	Predicted protein		(1 of 163) PF12937 - F-box-like (F-box-like)	GO:0005515	PTHR36140:SF10	Sobic.001G279000;Sobic.001G279100;Sobic.001G279200
gray_mean	S1_54461021	-0.410889	7.45904e-08	159	1	54461021	7.12732	Sobic.001G279000.v3.2	Sobic.001G279000	Chr01	54460256	54464469	54462362	1341	TRUE	Sb01g027450	Predicted protein		(1 of 163) PF12937 - F-box-like (F-box-like)	GO:0005515	PTHR36140:SF10	Sobic.001G279000;Sobic.001G279100;Sobic.001G279200
gray_mean	S3_54830698	-0.410813	7.50466e-08	159	3	54830698	7.12467	Sobic.003G214300.v3.2	Sobic.003G214300	Chr03	54828467	54834430	54831448	750	TRUE	Sb03g027350	similar to Putative uncharacterized protein	(1 of 251) IPR036249 - Thioredoxin-like superfamily	(1 of 23) 5.3.4.1 - protein disulfide-isomerase. / S-S rearrangase.		PTHR36076:SF1	Sobic.003G213600;Sobic.003G213700;Sobic.003G213800;Sobic.003G213900;Sobic.003G214000;Sobic.003G214100;Sobic.003G214200;Sobic.003G214300;Sobic.003G214400;Sobic.003G214500;Sobic.003G214600
gray_mean	S5_12840851	0.410674	7.58856e-08	159	5	12840851	7.11984	Sobic.005G089500.v3.2	Sobic.005G089500	Chr05	12838682	12843320	12841001	150	TRUE			(1 of 2) PTHR32444:SF248 - RECEPTOR-LIKE SERINE_THREONINE-PROTEIN KINASE	(1 of 3) PF00954//PF01453//PF07714//PF08276//PF11883 - S-locus glycoprotein domain (S_locus_glycop) // D-mannose binding lectin (B_lectin) // Protein tyrosine and serine/threonine kinase (PK_Tyr_Ser-Thr) // PAN-like domain (PAN_2) // Domain of unknown function (DUF3403) (DUF3403)	GO:0004672 GO:0004713 GO:0005524 GO:0006468 GO:0048544	PTHR27002:SF1106	Sobic.005G089200;Sobic.005G089300;Sobic.005G089400;Sobic.005G089500;Sobic.005G089600;Sobic.005G089700;Sobic.005G089800
gray_mean	S5_36170104	-0.410649	7.60356e-08	159	5	36170104	7.11898	Sobic.005G111200.v3.2	Sobic.005G111200	Chr05	36345636	36347251	36346443	176339	FALSE	Sb05g012960	similar to PB1 domain, putative	(1 of 1) PTHR31066:SF55 - (RAPE) HYPOTHETICAL PROTEIN	(1 of 30) PF00564 - PB1 domain (PB1)	GO:0005515	PTHR31066:SF10
gray_mean	S1_57676176	-0.410507	7.69039e-08	159	1	57676176	7.11405	Sobic.001G296900.v3.2	Sobic.001G296900	Chr01	57675999	57680298	57678148	1972	TRUE	Sb01g028980	similar to Dual specificity phosphatase, catalytic domain containing protein, expressed	(1 of 1) PTHR46274:SF9 - PHOSPHATIDYLGLYCEROPHOSPHATE PHOSPHATASE PTPMT1	(1 of 1) PTHR46274:SF23 - DUAL SPECIFICITY PHOSPHATASE, CATALYTIC DOMAIN CONTAINING PROTEIN, EXPRESSED	GO:0006470 GO:0008138 GO:0016311	PTHR46274:SF23	Sobic.001G296700;Sobic.001G296800;Sobic.001G296900;Sobic.001G297000;Sobic.001G297200
gray_mean	S3_63560610	-0.410495	7.6973e-08	159	3	63560610	7.11366	Sobic.003G306100.v3.2	Sobic.003G306100	Chr03	63556412	63560824	63558618	1992	TRUE	Sb03g035460	similar to Putative uncharacterized protein	(1 of 1) PTHR21145:SF19 - CHORISMATE MUTASE 3, CHLOROPLASTIC	(1 of 2) PTHR21145:SF0 - CHORISMATE MUTASE	GO:0004106 GO:0009073 GO:0046417	PTHR21145:SF0	Sobic.003G305100;Sobic.003G305200;Sobic.003G305250;Sobic.003G305300;Sobic.003G305400;Sobic.003G305500;Sobic.003G305601;Sobic.003G305700;Sobic.003G305800;Sobic.003G305900;Sobic.003G306000;Sobic.003G306100;Sobic.003G306200;Sobic.003G306300;Sobic.003G306400;Sobic.003G306500;Sobic.003G306600;Sobic.003G306700;Sobic.003G306800;Sobic.003G306900
gray_mean	S6_44828018	-0.410431	7.73665e-08	159	6	44828018	7.11145	Sobic.006G079900.v3.2	Sobic.006G079900	Chr06	44828343	44831646	44829994	1976	FALSE			(1 of 1) K12181 - COP9 signalosome complex subunit 8 (COPS8, CSN8)	(1 of 1) K12181 - COP9 signalosome complex subunit 8 (COPS8, CSN8)		PTHR13339:SF0	Sobic.006G079800;Sobic.006G079900;Sobic.006G080000;Sobic.006G080050;Sobic.006G080100;Sobic.006G080200
gray_mean	S6_44828014	-0.410431	7.73665e-08	159	6	44828014	7.11145	Sobic.006G079900.v3.2	Sobic.006G079900	Chr06	44828343	44831646	44829994	1980	FALSE			(1 of 1) K12181 - COP9 signalosome complex subunit 8 (COPS8, CSN8)	(1 of 1) K12181 - COP9 signalosome complex subunit 8 (COPS8, CSN8)		PTHR13339:SF0	Sobic.006G079800;Sobic.006G079900;Sobic.006G080000;Sobic.006G080050;Sobic.006G080100;Sobic.006G080200
gray_mean	S9_11006381	-0.410383	7.7663e-08	159	9	11006381	7.10979	Sobic.009G080300.v3.2	Sobic.009G080300	Chr09	11057731	11059447	11058589	52208	FALSE	Sb09g006900	similar to Os05g0214400 protein	(1 of 1) K07020 - uncharacterized protein (K07020)	(1 of 1) K07020 - uncharacterized protein (K07020)		PTHR13136:SF11
gray_mean	S1_9558362	-0.410383	7.76687e-08	159	1	9558362	7.10975	Sobic.001G121900.v3.2	Sobic.001G121900	Chr01	9557508	9561885	9559696	1334	TRUE	Sb01g010710	similar to Putative phosphatidylinositol-4-phosphate-5-kinase	(1 of 1) PTHR23086:SF140 - PHOSPHATIDYLINOSITOL 4-PHOSPHATE 5-KINASE 2	(1 of 1) PTHR23086:SF140 - PHOSPHATIDYLINOSITOL 4-PHOSPHATE 5-KINASE 2	GO:0005524 GO:0016308 GO:0046488 GO:0052742	PTHR23086:SF140	Sobic.001G121800;Sobic.001G121850;Sobic.001G121900;Sobic.001G122000
gray_mean	S1_9571260	-0.410383	7.76687e-08	159	1	9571260	7.10975	Sobic.001G121900.v3.2	Sobic.001G121900	Chr01	9557508	9561885	9559696	11564	FALSE	Sb01g010710	similar to Putative phosphatidylinositol-4-phosphate-5-kinase	(1 of 1) PTHR23086:SF140 - PHOSPHATIDYLINOSITOL 4-PHOSPHATE 5-KINASE 2	(1 of 1) PTHR23086:SF140 - PHOSPHATIDYLINOSITOL 4-PHOSPHATE 5-KINASE 2	GO:0005524 GO:0016308 GO:0046488 GO:0052742	PTHR23086:SF140	Sobic.001G121850;Sobic.001G121900;Sobic.001G122000;Sobic.001G122100
gray_mean	S3_2424530	-0.410372	7.7735e-08	159	3	2424530	7.10938	Sobic.003G027500.v3.2	Sobic.003G027500	Chr03	2424271	2429022	2426646	2116	TRUE	Sb03g002580	similar to Putative uncharacterized protein	(1 of 2) PTHR23257:SF772 - PROTEIN KINASE SUPERFAMILY PROTEIN	(1 of 3) PTHR23257:SF772 - PROTEIN KINASE SUPERFAMILY PROTEIN	GO:0004672 GO:0004713 GO:0005524 GO:0006468	PTHR23257:SF772	Sobic.003G027100;Sobic.003G027200;Sobic.003G027300;Sobic.003G027350;Sobic.003G027400;Sobic.003G027500;Sobic.003G027600;Sobic.003G027700;Sobic.003G027800
gray_mean	S9_20658870	-0.410026	7.99081e-08	159	9	20658870	7.09741	Sobic.009G091940.v3.2	Sobic.009G091940	Chr09	20693658	20694254	20693956	35086	FALSE							Sobic.009G091940
gray_mean	S9_48493720	-0.409835	8.11338e-08	159	9	48493720	7.0908	Sobic.009G131400.v3.2	Sobic.009G131400	Chr09	48497333	48498685	48498009	4289	FALSE			(1 of 2) PTHR47965:SF22 - EUKARYOTIC ASPARTYL PROTEASE FAMILY PROTEIN	(1 of 5) PTHR47965:SF6 - ASPARTIC PROTEINASE GIP1-RELATED		PTHR47965:SF6	Sobic.009G130966;Sobic.009G131032;Sobic.009G131100;Sobic.009G131200;Sobic.009G131300;Sobic.009G131400;Sobic.009G131500;Sobic.009G131550;Sobic.009G131600;Sobic.009G131800;Sobic.009G131900
gray_mean	S3_2933887	0.4098	8.13607e-08	159	3	2933887	7.08959	Sobic.003G031800.v3.2	Sobic.003G031800	Chr03	2929448	2934406	2931927	1960	TRUE	Sb03g002960	similar to Putative uncharacterized protein	(1 of 1) PTHR10593:SF238 - PROTEIN INDETERMINATE-DOMAIN 7	(1 of 1) PTHR10593:SF239 - OS01G0195000 PROTEIN		PTHR10593:SF239	Sobic.003G031500;Sobic.003G031600;Sobic.003G031700;Sobic.003G031750;Sobic.003G031800;Sobic.003G031900;Sobic.003G032000;Sobic.003G032100;Sobic.003G032200
gray_mean	S1_57678742	-0.409762	8.16024e-08	159	1	57678742	7.0883	Sobic.001G296900.v3.2	Sobic.001G296900	Chr01	57675999	57680298	57678148	594	TRUE	Sb01g028980	similar to Dual specificity phosphatase, catalytic domain containing protein, expressed	(1 of 1) PTHR46274:SF9 - PHOSPHATIDYLGLYCEROPHOSPHATE PHOSPHATASE PTPMT1	(1 of 1) PTHR46274:SF23 - DUAL SPECIFICITY PHOSPHATASE, CATALYTIC DOMAIN CONTAINING PROTEIN, EXPRESSED	GO:0006470 GO:0008138 GO:0016311	PTHR46274:SF23	Sobic.001G296700;Sobic.001G296800;Sobic.001G296900;Sobic.001G297000;Sobic.001G297200
gray_mean	S1_57678721	-0.409762	8.16024e-08	159	1	57678721	7.0883	Sobic.001G296900.v3.2	Sobic.001G296900	Chr01	57675999	57680298	57678148	573	TRUE	Sb01g028980	similar to Dual specificity phosphatase, catalytic domain containing protein, expressed	(1 of 1) PTHR46274:SF9 - PHOSPHATIDYLGLYCEROPHOSPHATE PHOSPHATASE PTPMT1	(1 of 1) PTHR46274:SF23 - DUAL SPECIFICITY PHOSPHATASE, CATALYTIC DOMAIN CONTAINING PROTEIN, EXPRESSED	GO:0006470 GO:0008138 GO:0016311	PTHR46274:SF23	Sobic.001G296700;Sobic.001G296800;Sobic.001G296900;Sobic.001G297000;Sobic.001G297200
gray_mean	S1_52755862	-0.409647	8.23589e-08	159	1	52755862	7.08429	Sobic.001G272900.v3.2	Sobic.001G272900	Chr01	52754506	52755990	52755248	614	TRUE	Sb01g026720	weakly similar to Putative uncharacterized protein	(1 of 1) PTHR22849:SF61 - U-BOX DOMAIN-CONTAINING PROTEIN 21	(1 of 2) PTHR22849:SF134 - RING-TYPE E3 UBIQUITIN TRANSFERASE	GO:0004842 GO:0016567	PTHR22849:SF134	Sobic.001G272700;Sobic.001G272800;Sobic.001G272900;Sobic.001G273000;Sobic.001G273100
gray_mean	S6_37547334	0.409646	8.23636e-08	159	6	37547334	7.08426	Sobic.006G050201.v3.2	Sobic.006G050201	Chr06	37698972	37700539	37699755	152421	FALSE
gray_mean	S2_71321944	-0.409625	8.24979e-08	159	2	71321944	7.08356	Sobic.002G347900.v3.2	Sobic.002G347900	Chr02	71316658	71322006	71319332	2612	TRUE	Sb02g037060	similar to Putative uncharacterized protein	(1 of 1) PTHR13398:SF0 - GDP-FUCOSE PROTEIN O-FUCOSYLTRANSFERASE 2	(1 of 1) K03691 - peptide-O-fucosyltransferase (POFUT)		PTHR13398:SF0	Sobic.002G347300;Sobic.002G347400;Sobic.002G347500;Sobic.002G347600;Sobic.002G347700;Sobic.002G347750;Sobic.002G347800;Sobic.002G347850;Sobic.002G347900;Sobic.002G348000;Sobic.002G348100;Sobic.002G348200;Sobic.002G348300;Sobic.002G348400;Sobic.002G348500;Sobic.002G348600
gray_mean	S2_71322029	-0.409625	8.24979e-08	159	2	71322029	7.08356	Sobic.002G347900.v3.2	Sobic.002G347900	Chr02	71316658	71322006	71319332	2697	FALSE	Sb02g037060	similar to Putative uncharacterized protein	(1 of 1) PTHR13398:SF0 - GDP-FUCOSE PROTEIN O-FUCOSYLTRANSFERASE 2	(1 of 1) K03691 - peptide-O-fucosyltransferase (POFUT)		PTHR13398:SF0	Sobic.002G347300;Sobic.002G347400;Sobic.002G347500;Sobic.002G347600;Sobic.002G347700;Sobic.002G347750;Sobic.002G347800;Sobic.002G347850;Sobic.002G347900;Sobic.002G348000;Sobic.002G348100;Sobic.002G348200;Sobic.002G348300;Sobic.002G348400;Sobic.002G348500;Sobic.002G348600
gray_mean	S2_71321884	-0.409625	8.24979e-08	159	2	71321884	7.08356	Sobic.002G347900.v3.2	Sobic.002G347900	Chr02	71316658	71322006	71319332	2552	TRUE	Sb02g037060	similar to Putative uncharacterized protein	(1 of 1) PTHR13398:SF0 - GDP-FUCOSE PROTEIN O-FUCOSYLTRANSFERASE 2	(1 of 1) K03691 - peptide-O-fucosyltransferase (POFUT)		PTHR13398:SF0	Sobic.002G347300;Sobic.002G347400;Sobic.002G347500;Sobic.002G347600;Sobic.002G347700;Sobic.002G347750;Sobic.002G347800;Sobic.002G347850;Sobic.002G347900;Sobic.002G348000;Sobic.002G348100;Sobic.002G348200;Sobic.002G348300;Sobic.002G348400;Sobic.002G348500;Sobic.002G348600
gray_mean	S2_71322051	-0.409625	8.24979e-08	159	2	71322051	7.08356	Sobic.002G347900.v3.2	Sobic.002G347900	Chr02	71316658	71322006	71319332	2719	FALSE	Sb02g037060	similar to Putative uncharacterized protein	(1 of 1) PTHR13398:SF0 - GDP-FUCOSE PROTEIN O-FUCOSYLTRANSFERASE 2	(1 of 1) K03691 - peptide-O-fucosyltransferase (POFUT)		PTHR13398:SF0	Sobic.002G347300;Sobic.002G347400;Sobic.002G347500;Sobic.002G347600;Sobic.002G347700;Sobic.002G347750;Sobic.002G347800;Sobic.002G347850;Sobic.002G347900;Sobic.002G348000;Sobic.002G348100;Sobic.002G348200;Sobic.002G348300;Sobic.002G348400;Sobic.002G348500;Sobic.002G348600
gray_mean	S2_71321229	-0.409625	8.24979e-08	159	2	71321229	7.08356	Sobic.002G347900.v3.2	Sobic.002G347900	Chr02	71316658	71322006	71319332	1897	TRUE	Sb02g037060	similar to Putative uncharacterized protein	(1 of 1) PTHR13398:SF0 - GDP-FUCOSE PROTEIN O-FUCOSYLTRANSFERASE 2	(1 of 1) K03691 - peptide-O-fucosyltransferase (POFUT)		PTHR13398:SF0	Sobic.002G347200;Sobic.002G347300;Sobic.002G347400;Sobic.002G347500;Sobic.002G347600;Sobic.002G347700;Sobic.002G347750;Sobic.002G347800;Sobic.002G347850;Sobic.002G347900;Sobic.002G348000;Sobic.002G348100;Sobic.002G348200;Sobic.002G348300;Sobic.002G348400;Sobic.002G348500;Sobic.002G348600
gray_mean	S6_37776989	-0.409241	8.50605e-08	159	6	37776989	7.07027	Sobic.006G050400.v3.2	Sobic.006G050400	Chr06	37773830	37777013	37775421	1568	TRUE			(1 of 1) PF04359 - Protein of unknown function (DUF493) (DUF493)	(1 of 2) PF04359 - Protein of unknown function (DUF493) (DUF493)		PTHR34782:SF1	Sobic.006G050400;Sobic.006G050500
gray_mean	S1_17845512	-0.409139	8.57523e-08	159	1	17845512	7.06675	Sobic.001G197901.v3.2	Sobic.001G197901	Chr01	17844326	17845760	17845043	469	TRUE							Sobic.001G196900;Sobic.001G196950;Sobic.001G197000;Sobic.001G197050;Sobic.001G197100;Sobic.001G197200;Sobic.001G197300;Sobic.001G197400;Sobic.001G197500;Sobic.001G197600;Sobic.001G197700;Sobic.001G197800;Sobic.001G197901;Sobic.001G198000
gray_mean	S6_49253795	-0.409002	8.66883e-08	159	6	49253795	7.06204	Sobic.006G127500.v3.2	Sobic.006G127500	Chr06	49249993	49254183	49252088	1707	TRUE	Sb06g020760	similar to OJ991113_30.8 protein	(1 of 2) PTHR10535:SF0 - DNA-DIRECTED RNA POLYMERASES I, II, AND III SUBUNIT RPABC1	(1 of 1) PTHR10535:SF0 - DNA-DIRECTED RNA POLYMERASES I, II, AND III SUBUNIT RPABC1	GO:0003677 GO:0003899 GO:0006351	PTHR10535:SF0	Sobic.006G126900;Sobic.006G127000;Sobic.006G127100;Sobic.006G127200;Sobic.006G127300;Sobic.006G127350;Sobic.006G127400;Sobic.006G127500;Sobic.006G127600;Sobic.006G127700;Sobic.006G127750;Sobic.006G127800;Sobic.006G127900
gray_mean	S4_55697799	0.408981	8.6833e-08	159	4	55697799	7.06132	Sobic.004G206200.v3.2	Sobic.004G206200	Chr04	55697535	55700061	55698798	999	TRUE	Sb04g025195		(1 of 2) PTHR13068:SF9 - MITOCHONDRIAL TRANSCRIPTION TERMINATION FACTOR FAMILY PROTEIN	(1 of 1) PTHR13068:SF9 - MITOCHONDRIAL TRANSCRIPTION TERMINATION FACTOR FAMILY PROTEIN	GO:0003690 GO:0006355	PTHR13068:SF5	Sobic.004G205200;Sobic.004G205300;Sobic.004G205400;Sobic.004G205500;Sobic.004G205600;Sobic.004G205700;Sobic.004G205800;Sobic.004G205900;Sobic.004G206000;Sobic.004G206050;Sobic.004G206100;Sobic.004G206200;Sobic.004G206300;Sobic.004G206401;Sobic.004G206500;Sobic.004G206600;Sobic.004G206700;Sobic.004G206800;Sobic.004G206900;Sobic.004G207000
gray_mean	S4_55697800	0.408981	8.6833e-08	159	4	55697800	7.06132	Sobic.004G206200.v3.2	Sobic.004G206200	Chr04	55697535	55700061	55698798	998	TRUE	Sb04g025195		(1 of 2) PTHR13068:SF9 - MITOCHONDRIAL TRANSCRIPTION TERMINATION FACTOR FAMILY PROTEIN	(1 of 1) PTHR13068:SF9 - MITOCHONDRIAL TRANSCRIPTION TERMINATION FACTOR FAMILY PROTEIN	GO:0003690 GO:0006355	PTHR13068:SF5	Sobic.004G205200;Sobic.004G205300;Sobic.004G205400;Sobic.004G205500;Sobic.004G205600;Sobic.004G205700;Sobic.004G205800;Sobic.004G205900;Sobic.004G206000;Sobic.004G206050;Sobic.004G206100;Sobic.004G206200;Sobic.004G206300;Sobic.004G206401;Sobic.004G206500;Sobic.004G206600;Sobic.004G206700;Sobic.004G206800;Sobic.004G206900;Sobic.004G207000
gray_mean	S5_67535290	-0.408949	8.70527e-08	159	5	67535290	7.06022	Sobic.005G191700.v3.2	Sobic.005G191700	Chr05	67527575	67534750	67531162	4128	FALSE	Sb05g024850	similar to RNA recognition motif family protein, expressed	(1 of 1) PTHR47640:SF27 - OLIGOURIDYLATE-BINDING PROTEIN 1B	(1 of 1) PTHR47640:SF83 - OS11G0620100 PROTEIN	GO:0003676 GO:0003723	PTHR47640:SF83	Sobic.005G191101;Sobic.005G191200;Sobic.005G191300;Sobic.005G191350;Sobic.005G191400;Sobic.005G191500;Sobic.005G191600;Sobic.005G191700;Sobic.005G191900;Sobic.005G192000;Sobic.005G192100;Sobic.005G192200
gray_mean	S6_3386654	0.408845	8.77727e-08	159	6	3386654	7.05664	Sobic.006G020000.v3.2	Sobic.006G020000	Chr06	3376865	3385862	3381363	5291	FALSE			(1 of 1) K06947 - polynucleotide 5'-hydroxyl-kinase GRC3/NOL9 [EC:2.7.1.-] (GRC3, NOL9)	(1 of 1) PTHR12755:SF18 - OS01G0354700 PROTEIN		PTHR12755:SF18	Sobic.006G019700;Sobic.006G019801;Sobic.006G019901;Sobic.006G020000;Sobic.006G020200
gray_mean	S6_46064034	-0.408781	8.82233e-08	159	6	46064034	7.05442	Sobic.006G090500.v3.2	Sobic.006G090500	Chr06	46063577	46072140	46067858	3824	TRUE	Sb06g017570	similar to Chloride channel	(1 of 1) PTHR11689:SF165 - CHLORIDE CHANNEL PROTEIN CLC-C	(1 of 1) PTHR11689:SF144 - CHLORIDE CHANNEL PROTEIN	GO:0005247 GO:0006821 GO:0016020 GO:0055085	PTHR11689:SF144	Sobic.006G090201;Sobic.006G090300;Sobic.006G090400;Sobic.006G090450;Sobic.006G090500;Sobic.006G090700;Sobic.006G090800;Sobic.006G090900;Sobic.006G091000;Sobic.006G091100
gray_mean	S10_7522596	-0.408698	8.88009e-08	159	10	7522596	7.05158	Sobic.010G087900.v3.2	Sobic.010G087900	Chr10	7521029	7522397	7521713	883	FALSE	Sb10g007610	similar to Aquaporin PIP1-6	(1 of 1) PTHR45687:SF109 - AQUAPORIN PIP1-3	(1 of 1) PTHR45687:SF36 - AQUAPORIN PIP1-4-RELATED	GO:0015267 GO:0016020 GO:0055085	PTHR45687:SF127	Sobic.010G087200;Sobic.010G087300;Sobic.010G087400;Sobic.010G087500;Sobic.010G087600;Sobic.010G087700;Sobic.010G087800;Sobic.010G087900;Sobic.010G088000;Sobic.010G088100;Sobic.010G088200;Sobic.010G088300;Sobic.010G088400;Sobic.010G088500
gray_mean	S5_21462214	-0.408645	8.91809e-08	159	5	21462214	7.04973	Sobic.005G109000.v3.2	Sobic.005G109000	Chr05	21259432	21261780	21260606	201608	FALSE	Sb05g010360	similar to Cytochrome P450 family protein, expressed	(1 of 1) PTHR24296:SF101 - CYTOCHROME P450 94B1	(1 of 1) PTHR24296:SF204 - CYTOCHROME P450, FAMILY 94, SUBFAMILY B, POLYPEPTIDE 2	GO:0004497 GO:0005506 GO:0016705 GO:0020037	PTHR24296:SF204
gray_mean	S10_59103403	-0.408596	8.95229e-08	159	10	59103403	7.04807	Sobic.010G251700.v3.2	Sobic.010G251700	Chr10	59102008	59104437	59103222	181	TRUE	Sb10g029000	similar to Probable cation transporter HKT3	(1 of 1) PTHR31064:SF36 - SODIUM TRANSPORTER HKT1	(1 of 7) PF02386 - Cation transport protein (TrkH)	GO:0006812 GO:0008324 GO:0055085	PTHR31064:SF11	Sobic.010G251300;Sobic.010G251400;Sobic.010G251501;Sobic.010G251600;Sobic.010G251700;Sobic.010G251800;Sobic.010G251900;Sobic.010G252000;Sobic.010G252100;Sobic.010G252200;Sobic.010G252301;Sobic.010G252401;Sobic.010G252500;Sobic.010G252550
gray_mean	S10_59113854	-0.408596	8.95229e-08	159	10	59113854	7.04807	Sobic.010G251800.v3.2	Sobic.010G251800	Chr10	59113489	59114313	59113901	47	TRUE	Sb10g029010	similar to Putative uncharacterized protein	(1 of 12) PF04759 - Protein of unknown function, DUF617 (DUF617)	(1 of 1) PTHR31696:SF72 - OS05G0280000 PROTEIN	GO:0010274	PTHR31696:SF72	Sobic.010G251300;Sobic.010G251400;Sobic.010G251501;Sobic.010G251600;Sobic.010G251700;Sobic.010G251800;Sobic.010G251900;Sobic.010G252000;Sobic.010G252100;Sobic.010G252200;Sobic.010G252301;Sobic.010G252401;Sobic.010G252500;Sobic.010G252550;Sobic.010G252600
gray_mean	S5_36037128	-0.408446	9.05983e-08	159	5	36037128	7.04288	Sobic.005G111100.v3.2	Sobic.005G111100	Chr05	35838248	35841051	35839649	197479	FALSE	Sb05g012740	similar to Skp1 protein	(1 of 19) K03094 - S-phase kinase-associated protein 1 (SKP1, CBF3D)	(1 of 18) K03094 - S-phase kinase-associated protein 1 (SKP1, CBF3D)	GO:0006511	PTHR11165:SF24
gray_mean	S5_36036411	-0.408446	9.05983e-08	159	5	36036411	7.04288	Sobic.005G111100.v3.2	Sobic.005G111100	Chr05	35838248	35841051	35839649	196762	FALSE	Sb05g012740	similar to Skp1 protein	(1 of 19) K03094 - S-phase kinase-associated protein 1 (SKP1, CBF3D)	(1 of 18) K03094 - S-phase kinase-associated protein 1 (SKP1, CBF3D)	GO:0006511	PTHR11165:SF24
gray_mean	S2_52366346	-0.408396	9.0953e-08	159	2	52366346	7.04118	Sobic.002G167600.v3.2	Sobic.002G167600	Chr02	52352365	52355693	52354029	12317	FALSE	Sb02g021133		(1 of 1) PTHR22966:SF61 - 2-AMINOETHANETHIOL DIOXYGENASE	(1 of 1) PTHR22966:SF61 - 2-AMINOETHANETHIOL DIOXYGENASE	GO:0016702	PTHR22966:SF61	Sobic.002G167400;Sobic.002G167500;Sobic.002G167600
gray_mean	S7_61602776	-0.408341	9.13512e-08	159	7	61602776	7.03929	Sobic.007G183000.v3.2	Sobic.007G183000	Chr07	61602263	61603102	61602682	94	TRUE	Sb07g025320	weakly similar to Putative uncharacterized protein	(1 of 1) PTHR11514:SF43 - TRANSCRIPTION FACTOR MYC3-RELATED	(1 of 2) PTHR11514:SF40 - TRANSCRIPTION FACTOR BHLH14	GO:0046983	PTHR11514:SF129	Sobic.007G182500;Sobic.007G182600;Sobic.007G182700;Sobic.007G182801;Sobic.007G182900;Sobic.007G183000;Sobic.007G183050;Sobic.007G183100;Sobic.007G183200
gray_mean	S1_9558733	-0.40821	9.23089e-08	159	1	9558733	7.03476	Sobic.001G121900.v3.2	Sobic.001G121900	Chr01	9557508	9561885	9559696	963	TRUE	Sb01g010710	similar to Putative phosphatidylinositol-4-phosphate-5-kinase	(1 of 1) PTHR23086:SF140 - PHOSPHATIDYLINOSITOL 4-PHOSPHATE 5-KINASE 2	(1 of 1) PTHR23086:SF140 - PHOSPHATIDYLINOSITOL 4-PHOSPHATE 5-KINASE 2	GO:0005524 GO:0016308 GO:0046488 GO:0052742	PTHR23086:SF140	Sobic.001G121800;Sobic.001G121850;Sobic.001G121900;Sobic.001G122000
gray_mean	S4_57673390	-0.408031	9.36204e-08	159	4	57673390	7.02863	Sobic.004G227000.v3.2	Sobic.004G227000	Chr04	57671668	57674454	57673061	329	TRUE	Sb04g027140	weakly similar to Putative uncharacterized protein		(1 of 1) PTHR34367:SF3 - DUF4005 DOMAIN-CONTAINING PROTEIN		PTHR34367:SF3	Sobic.004G226200;Sobic.004G226300;Sobic.004G226400;Sobic.004G226500;Sobic.004G226600;Sobic.004G226700;Sobic.004G226800;Sobic.004G226900;Sobic.004G227000;Sobic.004G227100;Sobic.004G227200;Sobic.004G227300;Sobic.004G227400;Sobic.004G227500
gray_mean	S6_37534533	0.407949	9.42348e-08	159	6	37534533	7.02579	Sobic.006G050201.v3.2	Sobic.006G050201	Chr06	37698972	37700539	37699755	165222	FALSE
gray_mean	S10_35418606	-0.407929	9.4383e-08	159	10	35418606	7.02511	Sobic.010G141966.v3.2	Sobic.010G141966	Chr10	35395948	35396742	35396345	22261	FALSE				(1 of 1) PF02902//PF03101 - Ulp1 protease family, C-terminal catalytic domain (Peptidase_C48) // FAR1 DNA-binding domain (FAR1)		PTHR34835:SF71	Sobic.010G141700;Sobic.010G141800;Sobic.010G141966
gray_mean	S2_63300455	-0.407557	9.71997e-08	159	2	63300455	7.01234	Sobic.002G244300.v3.2	Sobic.002G244300	Chr02	63301869	63304013	63302941	2486	FALSE	Sb02g028120	similar to Putative uncharacterized protein	(1 of 1) PTHR32077:SF3 - FASCICLIN-LIKE ARABINOGALACTAN PROTEIN 7	(1 of 1) PTHR32077:SF3 - FASCICLIN-LIKE ARABINOGALACTAN PROTEIN 7		PTHR32077:SF3	Sobic.002G243500;Sobic.002G243650;Sobic.002G243800;Sobic.002G243900;Sobic.002G244100;Sobic.002G244200;Sobic.002G244300;Sobic.002G244400;Sobic.002G244500;Sobic.002G244600;Sobic.002G244700;Sobic.002G244800;Sobic.002G244901
gray_mean	S2_63300432	-0.407557	9.71997e-08	159	2	63300432	7.01234	Sobic.002G244300.v3.2	Sobic.002G244300	Chr02	63301869	63304013	63302941	2509	FALSE	Sb02g028120	similar to Putative uncharacterized protein	(1 of 1) PTHR32077:SF3 - FASCICLIN-LIKE ARABINOGALACTAN PROTEIN 7	(1 of 1) PTHR32077:SF3 - FASCICLIN-LIKE ARABINOGALACTAN PROTEIN 7		PTHR32077:SF3	Sobic.002G243500;Sobic.002G243650;Sobic.002G243800;Sobic.002G243900;Sobic.002G244100;Sobic.002G244200;Sobic.002G244300;Sobic.002G244400;Sobic.002G244500;Sobic.002G244600;Sobic.002G244700;Sobic.002G244800;Sobic.002G244901
gray_mean	S4_49497549	0.407392	9.84781e-08	159	4	49497549	7.00666	Sobic.004G156500.v3.2	Sobic.004G156500	Chr04	49489283	49494872	49492077	5472	FALSE	Sb04g020760	weakly similar to Expressed protein	(1 of 2) PTHR47863:SF2 - HOMEODOMAIN-LIKE PROTEIN WITH RING_FYVE_PHD-TYPE ZINC FINGER DOMAIN-CONTAINING PROTEIN	(1 of 2) PTHR47863:SF4 - RING_FYVE_PHD ZINC FINGER SUPERFAMILY PROTEIN		PTHR47863:SF4	Sobic.004G156250;Sobic.004G156300;Sobic.004G156400;Sobic.004G156500;Sobic.004G156600;Sobic.004G156666;Sobic.004G156732;Sobic.004G156800;Sobic.004G156900
gray_mean	S4_65225345	-0.407171	1.00206e-07	159	4	65225345	6.99911	Sobic.004G316350.v3.2	Sobic.004G316350	Chr04	65225043	65225690	65225366	21	TRUE							Sobic.004G315700;Sobic.004G315800;Sobic.004G315850;Sobic.004G315900;Sobic.004G316000;Sobic.004G316100;Sobic.004G316200;Sobic.004G316300;Sobic.004G316350;Sobic.004G316400;Sobic.004G316500;Sobic.004G316600;Sobic.004G316700;Sobic.004G316800;Sobic.004G316900;Sobic.004G317000
gray_mean	S1_17844007	-0.406918	1.02226e-07	159	1	17844007	6.99044	Sobic.001G197901.v3.2	Sobic.001G197901	Chr01	17844326	17845760	17845043	1036	FALSE							Sobic.001G196900;Sobic.001G196950;Sobic.001G197000;Sobic.001G197050;Sobic.001G197100;Sobic.001G197200;Sobic.001G197300;Sobic.001G197400;Sobic.001G197500;Sobic.001G197600;Sobic.001G197700;Sobic.001G197800;Sobic.001G197901;Sobic.001G198000
gray_mean	S6_2667402	-0.406656	1.04359e-07	159	6	2667402	6.98147	Sobic.006G016950.v3.2	Sobic.006G016950	Chr06	2663711	2664449	2664080	3322	FALSE							Sobic.006G016700;Sobic.006G016800;Sobic.006G016900;Sobic.006G016950;Sobic.006G017000;Sobic.006G017100;Sobic.006G017200;Sobic.006G017266;Sobic.006G017332
gray_mean	S3_2933812	0.406589	1.04917e-07	159	3	2933812	6.97916	Sobic.003G031800.v3.2	Sobic.003G031800	Chr03	2929448	2934406	2931927	1885	TRUE	Sb03g002960	similar to Putative uncharacterized protein	(1 of 1) PTHR10593:SF238 - PROTEIN INDETERMINATE-DOMAIN 7	(1 of 1) PTHR10593:SF239 - OS01G0195000 PROTEIN		PTHR10593:SF239	Sobic.003G031500;Sobic.003G031600;Sobic.003G031700;Sobic.003G031750;Sobic.003G031800;Sobic.003G031900;Sobic.003G032000;Sobic.003G032100;Sobic.003G032200
gray_mean	S8_50475212	-0.406488	1.05753e-07	159	8	50475212	6.97571	Sobic.008G107300.v3.2	Sobic.008G107300	Chr08	50524236	50526414	50525325	50113	FALSE	Sb08g016220		(1 of 3) PTHR48056:SF77 - LRR RECEPTOR-LIKE SERINE_THREONINE-PROTEIN KINASE FEI 1 ISOFORM X1	(1 of 1) PTHR48005:SF88 - OS02G0154200 PROTEIN	GO:0005515	PTHR48052:SF103
gray_mean	S6_42791002	-0.40643	1.06233e-07	159	6	42791002	6.97374	Sobic.006G067600.v3.2	Sobic.006G067600	Chr06	42785485	42802516	42794000	2998	TRUE	Sb06g015420	similar to H0321H01.12 protein	(1 of 1) PTHR10625:SF13 - HISTONE DEACETYLASE HDAC1	(1 of 1) PTHR48252:SF77 - HIST_DEACETYL DOMAIN-CONTAINING PROTEIN	GO:0004407 GO:0016575	PTHR10625:SF13	Sobic.006G067050;Sobic.006G067100;Sobic.006G067150;Sobic.006G067200;Sobic.006G067300;Sobic.006G067400;Sobic.006G067500;Sobic.006G067600;Sobic.006G067700;Sobic.006G067800;Sobic.006G067900;Sobic.006G068000;Sobic.006G068100
gray_mean	S2_54245111	-0.406416	1.06356e-07	159	2	54245111	6.97324	Sobic.002G171200.v3.2	Sobic.002G171200	Chr02	54243659	54248595	54246127	1016	TRUE	Sb02g022011		(1 of 1) PTHR13301:SF215 - CELLULOSE SYNTHASE-LIKE PROTEIN D2	(1 of 29) 2.4.2.24 - 1,4-beta-D-xylan synthase. / 1,4-beta-D-xylan synthase.	GO:0016020 GO:0016760 GO:0030244	PTHR13301:SF169	Sobic.002G171001;Sobic.002G171101;Sobic.002G171200;Sobic.002G171300;Sobic.002G171400
gray_mean	S1_67303807	-0.406391	1.06567e-07	159	1	67303807	6.97238	Sobic.001G385500.v3.2	Sobic.001G385500	Chr01	67294831	67296731	67295781	8026	FALSE							Sobic.001G385000;Sobic.001G385066;Sobic.001G385132;Sobic.001G385200;Sobic.001G385300;Sobic.001G385400;Sobic.001G385500;Sobic.001G385800;Sobic.001G385900;Sobic.001G386000
gray_mean	S2_52898896	-0.405975	1.10107e-07	159	2	52898896	6.95819	Sobic.002G168600.v3.2	Sobic.002G168600	Chr02	52993719	52998637	52996178	97282	FALSE	Sb02g021450	similar to Putative uncharacterized protein	(1 of 1) PTHR11119:SF106 - NUCLEOBASE-ASCORBATE TRANSPORTER 2	(1 of 1) PTHR11119:SF106 - NUCLEOBASE-ASCORBATE TRANSPORTER 2	GO:0016020 GO:0022857 GO:0055085	PTHR11119:SF106
gray_mean	S3_63673516	-0.405894	1.10808e-07	159	3	63673516	6.95543	Sobic.003G308100.v3.2	Sobic.003G308100	Chr03	63669915	63674144	63672029	1487	TRUE	Sb03g035660		(1 of 1) PTHR32044:SF44 - XYLOGLUCAN GLYCOSYLTRANSFERASE 12-RELATED	(1 of 1) PTHR32044:SF44 - XYLOGLUCAN GLYCOSYLTRANSFERASE 12-RELATED		PTHR32044:SF44	Sobic.003G307100;Sobic.003G307200;Sobic.003G307300;Sobic.003G307400;Sobic.003G307500;Sobic.003G307600;Sobic.003G307700;Sobic.003G307801;Sobic.003G307900;Sobic.003G308000;Sobic.003G308100;Sobic.003G308200;Sobic.003G308300;Sobic.003G308400;Sobic.003G308500
gray_mean	S4_54019798	0.405841	1.11271e-07	159	4	54019798	6.95362	Sobic.004G188300.v3.2	Sobic.004G188300	Chr04	54009619	54015542	54012580	7218	FALSE	Sb04g023670	similar to Putative uncharacterized protein	(1 of 1) PTHR46352:SF1 - PROTEIN SENSITIVE TO PROTON RHIZOTOXICITY 1	(1 of 1) PTHR46352:SF7 - OS02G0572900 PROTEIN		PTHR46352:SF7	Sobic.004G187701;Sobic.004G187800;Sobic.004G187900;Sobic.004G188000;Sobic.004G188100;Sobic.004G188201;Sobic.004G188300;Sobic.004G188400;Sobic.004G188500;Sobic.004G188600
gray_mean	S10_7522738	-0.405818	1.11472e-07	159	10	7522738	6.95283	Sobic.010G087900.v3.2	Sobic.010G087900	Chr10	7521029	7522397	7521713	1025	FALSE	Sb10g007610	similar to Aquaporin PIP1-6	(1 of 1) PTHR45687:SF109 - AQUAPORIN PIP1-3	(1 of 1) PTHR45687:SF36 - AQUAPORIN PIP1-4-RELATED	GO:0015267 GO:0016020 GO:0055085	PTHR45687:SF127	Sobic.010G087200;Sobic.010G087300;Sobic.010G087400;Sobic.010G087500;Sobic.010G087600;Sobic.010G087700;Sobic.010G087800;Sobic.010G087900;Sobic.010G088000;Sobic.010G088100;Sobic.010G088200;Sobic.010G088300;Sobic.010G088400;Sobic.010G088500
gray_mean	S10_7522748	-0.405818	1.11472e-07	159	10	7522748	6.95283	Sobic.010G087900.v3.2	Sobic.010G087900	Chr10	7521029	7522397	7521713	1035	FALSE	Sb10g007610	similar to Aquaporin PIP1-6	(1 of 1) PTHR45687:SF109 - AQUAPORIN PIP1-3	(1 of 1) PTHR45687:SF36 - AQUAPORIN PIP1-4-RELATED	GO:0015267 GO:0016020 GO:0055085	PTHR45687:SF127	Sobic.010G087200;Sobic.010G087300;Sobic.010G087400;Sobic.010G087500;Sobic.010G087600;Sobic.010G087700;Sobic.010G087800;Sobic.010G087900;Sobic.010G088000;Sobic.010G088100;Sobic.010G088200;Sobic.010G088300;Sobic.010G088400;Sobic.010G088500
gray_mean	S9_20675661	-0.405763	1.11958e-07	159	9	20675661	6.95094	Sobic.009G091940.v3.2	Sobic.009G091940	Chr09	20693658	20694254	20693956	18295	FALSE							Sobic.009G091940
gray_mean	S6_37787446	-0.405734	1.12215e-07	159	6	37787446	6.94995	Sobic.006G050500.v3.2	Sobic.006G050500	Chr06	37777620	37787490	37782555	4891	TRUE			(1 of 1) 4.1.3.32 - 2,3-dimethylmalate lyase. / (2R,3S)-2,3-dimethylmalate pyruvate-lyase.	(1 of 1) PTHR42905:SF10 - OS04G0386600 PROTEIN	GO:0003824 GO:0004451 GO:0019752	PTHR42905:SF10	Sobic.006G050400;Sobic.006G050500
gray_mean	S9_59090384	0.40563	1.13134e-07	159	9	59090384	6.94641	Sobic.009G256800.v3.2	Sobic.009G256800	Chr09	59087689	59090509	59089099	1285	TRUE	Sb09g030663						Sobic.009G256700;Sobic.009G256800;Sobic.009G256900;Sobic.009G257000;Sobic.009G257100;Sobic.009G257200
gray_mean	S10_46358399	-0.405607	1.13341e-07	159	10	46358399	6.94561	Sobic.010G157900.v3.2	Sobic.010G157900	Chr10	46345791	46368042	46356916	1483	TRUE							Sobic.010G157600;Sobic.010G157700;Sobic.010G157800;Sobic.010G157900;Sobic.010G158000
gray_mean	S2_72688374	0.405504	1.14258e-07	159	2	72688374	6.94212	Sobic.002G367100.v3.2	Sobic.002G367100	Chr02	72683938	72687311	72685624	2750	FALSE	Sb02g038620	similar to Putative uncharacterized protein OSJNBb0018H10.21	(1 of 1) PTHR31413:SF46 - NINJA-FAMILY PROTEIN AFP2	(1 of 1) PTHR31413:SF46 - NINJA-FAMILY PROTEIN AFP2		PTHR31413:SF46	Sobic.002G366600;Sobic.002G366700;Sobic.002G366800;Sobic.002G366900;Sobic.002G367000;Sobic.002G367100;Sobic.002G367200;Sobic.002G367300;Sobic.002G367400
gray_mean	S4_60251000	-0.405465	1.14608e-07	159	4	60251000	6.94079	Sobic.004G256550.v3.2	Sobic.004G256550	Chr04	60248668	60250271	60249469	1531	FALSE			(1 of 4) PTHR47950:SF4 - CYTOCHROME P450 76C4	(1 of 3) PTHR47950:SF32 - CYTOCHROME P450 FAMILY PROTEIN, EXPRESSED	GO:0004497 GO:0005506 GO:0016705 GO:0020037	PTHR47950:SF32	Sobic.004G256100;Sobic.004G256200;Sobic.004G256300;Sobic.004G256400;Sobic.004G256500;Sobic.004G256550;Sobic.004G256600;Sobic.004G256700;Sobic.004G256800;Sobic.004G256900;Sobic.004G257000;Sobic.004G257100
gray_mean	S1_8909476	-0.40544	1.1483e-07	159	1	8909476	6.93994	Sobic.001G113700.v3.2	Sobic.001G113700	Chr01	8907255	8909915	8908585	891	TRUE	Sb01g010100	similar to Cytochrome b561 family protein, expressed	(1 of 1) PTHR10106:SF15 - TRANSMEMBRANE ASCORBATE FERRIREDUCTASE 3-RELATED	(1 of 1) PTHR10106:SF43 - CYTOCHROME B561 FAMILY PROTEIN, EXPRESSED		PTHR10106:SF43	Sobic.001G113000;Sobic.001G113200;Sobic.001G113400;Sobic.001G113500;Sobic.001G113600;Sobic.001G113700;Sobic.001G113800;Sobic.001G113900;Sobic.001G114000;Sobic.001G114100;Sobic.001G114200;Sobic.001G114300
gray_mean	S4_7340748	-0.405358	1.15575e-07	159	4	7340748	6.93714	Sobic.004G087300.v3.2	Sobic.004G087300	Chr04	7340231	7341694	7340962	214	TRUE	Sb04g007230	weakly similar to Putative uncharacterized protein	(1 of 7) K13496 - UDP-glucosyl transferase 73C [EC:2.4.1.-] Glc - brassinosteroid (UGT73C)	(1 of 2) K13496 - UDP-glucosyl transferase 73C [EC:2.4.1.-] Glc - brassinosteroid (UGT73C)	GO:0008194	PTHR48047:SF71	Sobic.004G086700;Sobic.004G086800;Sobic.004G086900;Sobic.004G087000;Sobic.004G087050;Sobic.004G087100;Sobic.004G087200;Sobic.004G087300;Sobic.004G087366;Sobic.004G087432
gray_mean	S4_7340732	-0.405358	1.15575e-07	159	4	7340732	6.93714	Sobic.004G087300.v3.2	Sobic.004G087300	Chr04	7340231	7341694	7340962	230	TRUE	Sb04g007230	weakly similar to Putative uncharacterized protein	(1 of 7) K13496 - UDP-glucosyl transferase 73C [EC:2.4.1.-] Glc - brassinosteroid (UGT73C)	(1 of 2) K13496 - UDP-glucosyl transferase 73C [EC:2.4.1.-] Glc - brassinosteroid (UGT73C)	GO:0008194	PTHR48047:SF71	Sobic.004G086700;Sobic.004G086800;Sobic.004G086900;Sobic.004G087000;Sobic.004G087050;Sobic.004G087100;Sobic.004G087200;Sobic.004G087300;Sobic.004G087366;Sobic.004G087432
gray_mean	S4_7340749	-0.405358	1.15575e-07	159	4	7340749	6.93714	Sobic.004G087300.v3.2	Sobic.004G087300	Chr04	7340231	7341694	7340962	213	TRUE	Sb04g007230	weakly similar to Putative uncharacterized protein	(1 of 7) K13496 - UDP-glucosyl transferase 73C [EC:2.4.1.-] Glc - brassinosteroid (UGT73C)	(1 of 2) K13496 - UDP-glucosyl transferase 73C [EC:2.4.1.-] Glc - brassinosteroid (UGT73C)	GO:0008194	PTHR48047:SF71	Sobic.004G086700;Sobic.004G086800;Sobic.004G086900;Sobic.004G087000;Sobic.004G087050;Sobic.004G087100;Sobic.004G087200;Sobic.004G087300;Sobic.004G087366;Sobic.004G087432
gray_mean	S6_37709625	-0.405331	1.1582e-07	159	6	37709625	6.93622	Sobic.006G050300.v3.2	Sobic.006G050300	Chr06	37701935	37704246	37703090	6535	FALSE	Sb06g013730	similar to OSIGBa0148P16.3 protein	(1 of 1) PTHR34946:SF2 - PROTEIN SHOOT GRAVITROPISM 5	(1 of 1) PTHR34946:SF7 - OS03G0310200 PROTEIN		PTHR34946:SF2	Sobic.006G050201;Sobic.006G050300
gray_mean	S9_58925640	-0.405309	1.16022e-07	159	9	58925640	6.93546	Sobic.009G255400.v3.2	Sobic.009G255400	Chr09	58924534	58925818	58925176	464	TRUE				(1 of 2) PTHR34397:SF22 - OS05G0237600 PROTEIN		PTHR34397:SF21	Sobic.009G254800;Sobic.009G254900;Sobic.009G255000;Sobic.009G255100;Sobic.009G255200;Sobic.009G255300;Sobic.009G255400;Sobic.009G255500;Sobic.009G255600;Sobic.009G255700;Sobic.009G255800;Sobic.009G255900
gray_mean	S10_970310	-0.405282	1.16264e-07	159	10	970310	6.93455	Sobic.010G011000.v3.2	Sobic.010G011000	Chr10	967339	974696	971017	707	TRUE			(1 of 1) PTHR45633:SF8 - CHAPERONIN 60 SUBUNIT BETA 2, CHLOROPLASTIC	(1 of 1) PTHR45633:SF21 - 60 KDA CHAPERONIN BETA SUBUNIT			Sobic.010G010500;Sobic.010G010600;Sobic.010G010700;Sobic.010G010900;Sobic.010G011000;Sobic.010G011001;Sobic.010G011100;Sobic.010G011200;Sobic.010G011300;Sobic.010G011500
gray_mean	S10_970309	-0.405282	1.16264e-07	159	10	970309	6.93455	Sobic.010G011000.v3.2	Sobic.010G011000	Chr10	967339	974696	971017	708	TRUE			(1 of 1) PTHR45633:SF8 - CHAPERONIN 60 SUBUNIT BETA 2, CHLOROPLASTIC	(1 of 1) PTHR45633:SF21 - 60 KDA CHAPERONIN BETA SUBUNIT			Sobic.010G010500;Sobic.010G010600;Sobic.010G010700;Sobic.010G010900;Sobic.010G011000;Sobic.010G011001;Sobic.010G011100;Sobic.010G011200;Sobic.010G011300;Sobic.010G011500
gray_mean	S10_970311	-0.405282	1.16264e-07	159	10	970311	6.93455	Sobic.010G011000.v3.2	Sobic.010G011000	Chr10	967339	974696	971017	706	TRUE			(1 of 1) PTHR45633:SF8 - CHAPERONIN 60 SUBUNIT BETA 2, CHLOROPLASTIC	(1 of 1) PTHR45633:SF21 - 60 KDA CHAPERONIN BETA SUBUNIT			Sobic.010G010500;Sobic.010G010600;Sobic.010G010700;Sobic.010G010900;Sobic.010G011000;Sobic.010G011001;Sobic.010G011100;Sobic.010G011200;Sobic.010G011300;Sobic.010G011500
gray_mean	S1_8420175	-0.405201	1.1701e-07	159	1	8420175	6.93178	Sobic.001G108500.v3.2	Sobic.001G108500	Chr01	8412554	8416457	8414505	5670	FALSE	Sb01g009680	similar to Putative cellular retinaldehyde-binding protein	(1 of 1) PTHR45824:SF22 - SEC14P-LIKE PHOSPHATIDYLINOSITOL TRANSFER FAMILY PROTEIN	(1 of 1) PTHR45824:SF22 - SEC14P-LIKE PHOSPHATIDYLINOSITOL TRANSFER FAMILY PROTEIN		PTHR45824:SF22	Sobic.001G108100;Sobic.001G108200;Sobic.001G108300;Sobic.001G108350;Sobic.001G108400;Sobic.001G108500;Sobic.001G108600;Sobic.001G108700;Sobic.001G108800;Sobic.001G108900;Sobic.001G109000
gray_mean	S1_8433600	-0.405201	1.1701e-07	159	1	8433600	6.93178	Sobic.001G108700.v3.2	Sobic.001G108700	Chr01	8432095	8436229	8434162	562	TRUE			(1 of 1) PTHR45824:SF22 - SEC14P-LIKE PHOSPHATIDYLINOSITOL TRANSFER FAMILY PROTEIN	(1 of 1) PTHR45824:SF22 - SEC14P-LIKE PHOSPHATIDYLINOSITOL TRANSFER FAMILY PROTEIN		PTHR45824:SF22	Sobic.001G108300;Sobic.001G108350;Sobic.001G108400;Sobic.001G108500;Sobic.001G108600;Sobic.001G108700;Sobic.001G108800;Sobic.001G108900;Sobic.001G109000;Sobic.001G109100
gray_mean	S1_8420174	-0.405201	1.1701e-07	159	1	8420174	6.93178	Sobic.001G108500.v3.2	Sobic.001G108500	Chr01	8412554	8416457	8414505	5669	FALSE	Sb01g009680	similar to Putative cellular retinaldehyde-binding protein	(1 of 1) PTHR45824:SF22 - SEC14P-LIKE PHOSPHATIDYLINOSITOL TRANSFER FAMILY PROTEIN	(1 of 1) PTHR45824:SF22 - SEC14P-LIKE PHOSPHATIDYLINOSITOL TRANSFER FAMILY PROTEIN		PTHR45824:SF22	Sobic.001G108100;Sobic.001G108200;Sobic.001G108300;Sobic.001G108350;Sobic.001G108400;Sobic.001G108500;Sobic.001G108600;Sobic.001G108700;Sobic.001G108800;Sobic.001G108900;Sobic.001G109000
gray_mean	S10_6528912	-0.405177	1.17231e-07	159	10	6528912	6.93096	Sobic.010G078400.v3.2	Sobic.010G078400	Chr10	6528785	6531295	6530040	1128	TRUE			(1 of 1) PTHR34122:SF1 - EXPRESSED PROTEIN	(1 of 2) PTHR34122:SF1 - EXPRESSED PROTEIN		PTHR34122:SF1	Sobic.010G077700;Sobic.010G077800;Sobic.010G077900;Sobic.010G078000;Sobic.010G078100;Sobic.010G078200;Sobic.010G078300;Sobic.010G078400;Sobic.010G078500;Sobic.010G078600
gray_mean	S1_56695631	-0.405058	1.1833e-07	159	1	56695631	6.92691	Sobic.001G290100.v3.2	Sobic.001G290100	Chr01	56701230	56710373	56705801	10170	FALSE	Sb01g028420	similar to Expressed protein	(1 of 2) PTHR33304:SF9 - RING_FYVE_PHD ZINC FINGER SUPERFAMILY PROTEIN	(1 of 1) PTHR33304:SF61 - RING_FYVE_PHD ZINC FINGER SUPERFAMILY PROTEIN		PTHR33304:SF61	Sobic.001G289900;Sobic.001G290000;Sobic.001G290100;Sobic.001G290200;Sobic.001G290300;Sobic.001G290400
gray_mean	S2_54502201	-0.404883	1.1996e-07	159	2	54502201	6.92096	Sobic.002G172100.v3.2	Sobic.002G172100	Chr02	54497617	54500902	54499259	2942	FALSE	Sb02g022100	similar to CLV1 receptor kinase-like	(1 of 1) PTHR48056:SF15 - PROTEIN KINASE DOMAIN-CONTAINING PROTEIN	(1 of 1) PTHR48056:SF70 - PROTEIN KINASE DOMAIN-CONTAINING PROTEIN	GO:0004672 GO:0004713 GO:0005515 GO:0005524 GO:0006468	PTHR48056:SF70	Sobic.002G171800;Sobic.002G171901;Sobic.002G172000;Sobic.002G172100;Sobic.002G172200
gray_mean	S4_60188722	0.404788	1.2086e-07	159	4	60188722	6.91772	Sobic.004G255900.v3.2	Sobic.004G255900	Chr04	60190674	60193359	60192016	3294	FALSE			(1 of 1) 2.7.1.30 - glycerol kinase. / glycerokinase.	(1 of 1) 2.7.1.30 - glycerol kinase. / glycerokinase.	GO:0005975 GO:0016301	PTHR10196:SF69	Sobic.004G255100;Sobic.004G255200;Sobic.004G255300;Sobic.004G255400;Sobic.004G255500;Sobic.004G255550;Sobic.004G255600;Sobic.004G255700;Sobic.004G255800;Sobic.004G255900;Sobic.004G256000;Sobic.004G256100;Sobic.004G256200;Sobic.004G256300;Sobic.004G256400
gray_mean	S6_49718549	0.404474	1.2386e-07	159	6	49718549	6.90707	Sobic.006G133800.v3.2	Sobic.006G133800	Chr06	49718309	49721754	49720031	1482	TRUE	Sb06g021360	similar to OSIGBa0159F11.10 protein	(1 of 1) PTHR14000:SF35 - HISTONE H2A DEUBIQUITINASE (DUF3755)	(1 of 2) IPR001005//IPR009057//IPR022228 - SANT/Myb domain // Homeodomain-like // Protein of unknown function DUF3755		PTHR14000:SF1	Sobic.006G132900;Sobic.006G133000;Sobic.006G133100;Sobic.006G133200;Sobic.006G133300;Sobic.006G133400;Sobic.006G133500;Sobic.006G133600;Sobic.006G133650;Sobic.006G133700;Sobic.006G133800;Sobic.006G133900;Sobic.006G134001;Sobic.006G134100;Sobic.006G134200
gray_mean	S6_49718550	0.404474	1.2386e-07	159	6	49718550	6.90707	Sobic.006G133800.v3.2	Sobic.006G133800	Chr06	49718309	49721754	49720031	1481	TRUE	Sb06g021360	similar to OSIGBa0159F11.10 protein	(1 of 1) PTHR14000:SF35 - HISTONE H2A DEUBIQUITINASE (DUF3755)	(1 of 2) IPR001005//IPR009057//IPR022228 - SANT/Myb domain // Homeodomain-like // Protein of unknown function DUF3755		PTHR14000:SF1	Sobic.006G132900;Sobic.006G133000;Sobic.006G133100;Sobic.006G133200;Sobic.006G133300;Sobic.006G133400;Sobic.006G133500;Sobic.006G133600;Sobic.006G133650;Sobic.006G133700;Sobic.006G133800;Sobic.006G133900;Sobic.006G134001;Sobic.006G134100;Sobic.006G134200
gray_mean	S1_77661886	-0.404045	1.28089e-07	159	1	77661886	6.89249	Sobic.001G508600.v3.2	Sobic.001G508600	Chr01	77659999	77663294	77661646	240	TRUE	Sb01g047480	similar to Putative uncharacterized protein	(1 of 1) PTHR10579:SF43 - C3HC4-TYPE RING FINGER PROTEIN-RELATED	(1 of 2) PTHR10579:SF132 - OS10G0464800 PROTEIN		PTHR10579:SF150	Sobic.001G508300;Sobic.001G508400;Sobic.001G508466;Sobic.001G508532;Sobic.001G508600;Sobic.001G508700;Sobic.001G508800;Sobic.001G508900;Sobic.001G509000;Sobic.001G509100
gray_mean	S1_77661866	-0.404045	1.28089e-07	159	1	77661866	6.89249	Sobic.001G508600.v3.2	Sobic.001G508600	Chr01	77659999	77663294	77661646	220	TRUE	Sb01g047480	similar to Putative uncharacterized protein	(1 of 1) PTHR10579:SF43 - C3HC4-TYPE RING FINGER PROTEIN-RELATED	(1 of 2) PTHR10579:SF132 - OS10G0464800 PROTEIN		PTHR10579:SF150	Sobic.001G508300;Sobic.001G508400;Sobic.001G508466;Sobic.001G508532;Sobic.001G508600;Sobic.001G508700;Sobic.001G508800;Sobic.001G508900;Sobic.001G509000;Sobic.001G509100
gray_mean	S1_77661867	-0.404045	1.28089e-07	159	1	77661867	6.89249	Sobic.001G508600.v3.2	Sobic.001G508600	Chr01	77659999	77663294	77661646	221	TRUE	Sb01g047480	similar to Putative uncharacterized protein	(1 of 1) PTHR10579:SF43 - C3HC4-TYPE RING FINGER PROTEIN-RELATED	(1 of 2) PTHR10579:SF132 - OS10G0464800 PROTEIN		PTHR10579:SF150	Sobic.001G508300;Sobic.001G508400;Sobic.001G508466;Sobic.001G508532;Sobic.001G508600;Sobic.001G508700;Sobic.001G508800;Sobic.001G508900;Sobic.001G509000;Sobic.001G509100
gray_mean	S1_8197911	-0.404023	1.28312e-07	159	1	8197911	6.89173	Sobic.001G106500.v3.2	Sobic.001G106500	Chr01	8198839	8200516	8199677	1766	FALSE	Sb01g009510	weakly similar to Putative uncharacterized protein OSJNBa0013A09.8	(1 of 10) PF17181 - Epidermal patterning factor proteins (EPF)	(1 of 1) PTHR33109:SF93 - EPIDERMAL PATTERNING FACTOR-LIKE PROTEIN		PTHR33109:SF7	Sobic.001G106100;Sobic.001G106200;Sobic.001G106300;Sobic.001G106400;Sobic.001G106500;Sobic.001G106550;Sobic.001G106600;Sobic.001G106700
gray_mean	S8_56707610	0.403854	1.3001e-07	159	8	56707610	6.88602	Sobic.008G138100.v3.2	Sobic.008G138100	Chr08	56707204	56708964	56708084	474	TRUE	Sb08g018880	similar to Exostosin family protein, expressed	(1 of 1) PTHR11062:SF282 - XYLOGLUCAN GALACTOSYLTRANSFERASE GT11-RELATED	(1 of 1) PTHR11062:SF191 - EXOSTOSIN FAMILY PROTEIN, EXPRESSED		PTHR11062:SF191	Sobic.008G137600;Sobic.008G137700;Sobic.008G137800;Sobic.008G137901;Sobic.008G138000;Sobic.008G138100;Sobic.008G138200;Sobic.008G138300;Sobic.008G138400;Sobic.008G138500
gray_mean	S6_55926169	-0.403751	1.31061e-07	159	6	55926169	6.88253	Sobic.006G209500.v3.2	Sobic.006G209500	Chr06	55925605	55929570	55927587	1418	TRUE	Sb06g028040	similar to Putative uncharacterized protein	(1 of 2) K03137 - transcription initiation factor TFIIE subunit beta (TFIIE2, GTF2E2, TFA2)	(1 of 1) K03137 - transcription initiation factor TFIIE subunit beta (TFIIE2, GTF2E2, TFA2)	GO:0005673 GO:0006367	PTHR12716:SF8	Sobic.006G209000;Sobic.006G209100;Sobic.006G209200;Sobic.006G209300;Sobic.006G209400;Sobic.006G209500;Sobic.006G209600;Sobic.006G209700;Sobic.006G209850;Sobic.006G210000
gray_mean	S2_5280301	-0.403441	1.34265e-07	159	2	5280301	6.87204	Sobic.002G055400.v3.2	Sobic.002G055400	Chr02	5278080	5286244	5282162	1861	TRUE	Sb02g004630		(1 of 14) PF04720 - PDDEXK-like family of unknown function (PDDEXK_6)	(1 of 12) PF04720 - PDDEXK-like family of unknown function (PDDEXK_6)		PTHR31579:SF38	Sobic.002G054600;Sobic.002G054700;Sobic.002G054800;Sobic.002G054901;Sobic.002G055000;Sobic.002G055100;Sobic.002G055200;Sobic.002G055300;Sobic.002G055400;Sobic.002G055500;Sobic.002G055600;Sobic.002G055700;Sobic.002G055800;Sobic.002G055900
gray_mean	S4_54119622	-0.403319	1.35557e-07	159	4	54119622	6.86788	Sobic.004G189400.v3.2	Sobic.004G189400	Chr04	54118710	54119635	54119172	450	TRUE	Sb04g023760	similar to Putative uncharacterized protein				PTHR34950:SF1	Sobic.004G188701;Sobic.004G188800;Sobic.004G188900;Sobic.004G189000;Sobic.004G189100;Sobic.004G189200;Sobic.004G189301;Sobic.004G189400;Sobic.004G189500;Sobic.004G189600;Sobic.004G189700
gray_mean	S10_37508724	-0.403265	1.36126e-07	159	10	37508724	6.86606	Sobic.010G142700.v3.2	Sobic.010G142700	Chr10	37669206	37672040	37670623	161899	FALSE
gray_mean	S10_56374818	-0.403236	1.36436e-07	159	10	56374818	6.86507	Sobic.010G221100.v3.2	Sobic.010G221100	Chr10	56374421	56375711	56375066	248	TRUE	Sb10g026650	similar to RING zinc finger protein-like	(1 of 1) PTHR45798:SF97 - E3 UBIQUITIN-PROTEIN LIGASE ATL44-RELATED	(1 of 1) PTHR45798:SF33 - OS06G0666500 PROTEIN		PTHR46905:SF21	Sobic.010G220900;Sobic.010G220966;Sobic.010G221032;Sobic.010G221100;Sobic.010G221200;Sobic.010G221300;Sobic.010G221400;Sobic.010G221500
gray_mean	S4_7339592	-0.403164	1.37196e-07	159	4	7339592	6.86266	Sobic.004G087200.v3.2	Sobic.004G087200	Chr04	7338255	7339772	7339013	579	TRUE	Sb04g007220	weakly similar to Putative uncharacterized protein	(1 of 1) PTHR48047:SF143 - UDP-GLYCOSYLTRANSFERASE 73D1	(1 of 2) K13496 - UDP-glucosyl transferase 73C [EC:2.4.1.-] Glc - brassinosteroid (UGT73C)	GO:0008194	PTHR48047:SF245	Sobic.004G086700;Sobic.004G086800;Sobic.004G086900;Sobic.004G087000;Sobic.004G087050;Sobic.004G087100;Sobic.004G087200;Sobic.004G087300;Sobic.004G087366;Sobic.004G087432
gray_mean	S4_7339634	-0.403164	1.37196e-07	159	4	7339634	6.86266	Sobic.004G087200.v3.2	Sobic.004G087200	Chr04	7338255	7339772	7339013	621	TRUE	Sb04g007220	weakly similar to Putative uncharacterized protein	(1 of 1) PTHR48047:SF143 - UDP-GLYCOSYLTRANSFERASE 73D1	(1 of 2) K13496 - UDP-glucosyl transferase 73C [EC:2.4.1.-] Glc - brassinosteroid (UGT73C)	GO:0008194	PTHR48047:SF245	Sobic.004G086700;Sobic.004G086800;Sobic.004G086900;Sobic.004G087000;Sobic.004G087050;Sobic.004G087100;Sobic.004G087200;Sobic.004G087300;Sobic.004G087366;Sobic.004G087432
gray_mean	S4_8204111	0.402873	1.4034e-07	159	4	8204111	6.85282	Sobic.004G094900.v3.2	Sobic.004G094900	Chr04	8215438	8216767	8216102	11991	FALSE				(1 of 42) 3.6.5.5 - dynamin GTPase. / dynamin GTPase.			Sobic.004G094600;Sobic.004G094700;Sobic.004G094900;Sobic.004G095000
gray_mean	S6_39213593	-0.402603	1.43323e-07	159	6	39213593	6.84368	Sobic.006G053900.v3.2	Sobic.006G053900	Chr06	39213090	39213608	39213349	244	TRUE	Sb06g014230	weakly similar to Putative uncharacterized protein	(1 of 1) PTHR31374:SF457 - AUXIN-RESPONSIVE PROTEIN SAUR71	(1 of 1) PTHR31374:SF471 - OS01G0924966 PROTEIN	GO:0009733	PTHR31374:SF151	Sobic.006G053900
gray_mean	S2_59834321	-0.402585	1.4352e-07	159	2	59834321	6.84309	Sobic.002G206750.v3.2	Sobic.002G206750	Chr02	59828774	59829037	59828905	5416	FALSE	Sb02g025120	similar to S-adenosylmethionine decarboxylase uORF	(1 of 2) PTHR35727:SF5 - S-ADENOSYLMETHIONINE DECARBOXYLASE PROENZYME	(1 of 2) PTHR11570:SF24 - S-ADENOSYLMETHIONINE DECARBOXYLASE PROENZYME		PTHR35727:SF5	Sobic.002G206300;Sobic.002G206400;Sobic.002G206500;Sobic.002G206600;Sobic.002G206700;Sobic.002G206750;Sobic.002G206800;Sobic.002G206900;Sobic.002G207000;Sobic.002G207100;Sobic.002G207200
gray_mean	S1_11604453	0.402508	1.44381e-07	159	1	11604453	6.84049	Sobic.001G144800.v3.2	Sobic.001G144800	Chr01	11603678	11604654	11604166	287	TRUE	Sb01g012630	weakly similar to Expressed protein	(1 of 3) PTHR33044:SF256 - BIFUNCTIONAL INHIBITOR_LIPID-TRANSFER PROTEIN_SEED STORAGE 2S ALBUMIN SUPERFAMILY PROTEIN-RELATED	(1 of 1) PTHR33044:SF258 - OS03G0664400 PROTEIN		PTHR33044:SF258	Sobic.001G144001;Sobic.001G144100;Sobic.001G144150;Sobic.001G144200;Sobic.001G144300;Sobic.001G144400;Sobic.001G144600;Sobic.001G144700;Sobic.001G144800;Sobic.001G144900;Sobic.001G145000;Sobic.001G145050;Sobic.001G145100;Sobic.001G145200;Sobic.001G145300;Sobic.001G145400
gray_mean	S6_2892477	0.402408	1.45514e-07	159	6	2892477	6.8371	Sobic.006G017600.v3.2	Sobic.006G017600	Chr06	2910347	2915087	2912717	20240	FALSE			(1 of 2) K03017 - DNA-directed RNA polymerase II subunit RPB9 (RPB9, POLR2I)	(1 of 1) PTHR11239:SF1 - DNA-DIRECTED RNA POLYMERASE II SUBUNIT RPB9	GO:0003676 GO:0003899 GO:0006351 GO:0008270	PTHR11239:SF17	Sobic.006G017600;Sobic.006G017700;Sobic.006G017800
gray_mean	S9_58989179	0.402375	1.45887e-07	159	9	58989179	6.83598	Sobic.009G256200.v3.2	Sobic.009G256200	Chr09	58984118	58985510	58984814	4365	FALSE	Sb09g030630	similar to Os05g0593200 protein				PTHR34364:SF1	Sobic.009G255600;Sobic.009G255700;Sobic.009G255800;Sobic.009G255900;Sobic.009G256000;Sobic.009G256100;Sobic.009G256200;Sobic.009G256300;Sobic.009G256400;Sobic.009G256500;Sobic.009G256601
gray_mean	S6_58129196	-0.402266	1.4713e-07	159	6	58129196	6.8323	Sobic.006G240600.v3.2	Sobic.006G240600	Chr06	58130688	58132733	58131710	2514	FALSE							Sobic.006G240300;Sobic.006G240400;Sobic.006G240500;Sobic.006G240600;Sobic.006G240650;Sobic.006G240700;Sobic.006G240800;Sobic.006G240900
gray_mean	S10_59143095	-0.40221	1.47765e-07	159	10	59143095	6.83043	Sobic.010G252500.v3.2	Sobic.010G252500	Chr10	59141850	59143133	59142491	604	TRUE	Sb10g029060	similar to Putative uncharacterized protein	(1 of 1) PTHR31374:SF139 - OS02G0143300 PROTEIN	(1 of 26) K14488 - SAUR family protein (SAUR)	GO:0009733	PTHR31374:SF13	Sobic.010G251501;Sobic.010G251600;Sobic.010G251700;Sobic.010G251800;Sobic.010G251900;Sobic.010G252000;Sobic.010G252100;Sobic.010G252200;Sobic.010G252301;Sobic.010G252401;Sobic.010G252500;Sobic.010G252550;Sobic.010G252600;Sobic.010G252700;Sobic.010G252800;Sobic.010G252900;Sobic.010G253000;Sobic.010G253100
gray_mean	S1_5736900	0.40204	1.49733e-07	159	1	5736900	6.82468	Sobic.001G075300.v3.2	Sobic.001G075300	Chr01	5735609	5737406	5736507	393	TRUE	Sb01g006800	similar to P-type R2R3 Myb proteind	(1 of 1) PTHR48000:SF21 - TRANSCRIPTION FACTOR MYB36	(1 of 1) PTHR48000:SF20 - MYB-LIKE DNA-BINDING DOMAIN CONTAINING PROTEIN, EXPRESSED		PTHR48000:SF20	Sobic.001G074400;Sobic.001G074500;Sobic.001G074601;Sobic.001G074700;Sobic.001G074800;Sobic.001G074900;Sobic.001G075000;Sobic.001G075101;Sobic.001G075200;Sobic.001G075201;Sobic.001G075300;Sobic.001G075400;Sobic.001G075500;Sobic.001G075600;Sobic.001G075700
gray_mean	S8_57287878	-0.402039	1.49739e-07	159	8	57287878	6.82467	Sobic.008G141800.v3.2	Sobic.008G141800	Chr08	57283853	57288727	57286290	1588	TRUE	Sb08g019260	similar to Glycosyl transferase family 8 protein, expressed	(1 of 1) PTHR32116:SF27 - GALACTURONOSYLTRANSFERASE 10-RELATED	(1 of 1) PTHR32116:SF71 - HEXOSYLTRANSFERASE	GO:0016757	PTHR32116:SF71	Sobic.008G141501;Sobic.008G141600;Sobic.008G141700;Sobic.008G141800;Sobic.008G141833;Sobic.008G141866;Sobic.008G141900;Sobic.008G142000;Sobic.008G142100;Sobic.008G142200;Sobic.008G142301
gray_mean	S2_69536887	0.402015	1.50026e-07	159	2	69536887	6.82383	Sobic.002G324700.v3.2	Sobic.002G324700	Chr02	69535773	69540708	69538240	1353	TRUE	Sb02g035210		(1 of 2) 2.7.11.32//2.7.4.27 - [pyruvate, phosphate dikinase] kinase. / pyruvate, phosphate dikinase regulatory protein. // ([Pyruvate, phosphate dikinase] phosphate) phosphotransferase. / pyruvate, phosphate dikinase regulatory protein.	(1 of 1) 2.7.11.32//2.7.4.27 - [pyruvate, phosphate dikinase] kinase. / pyruvate, phosphate dikinase regulatory protein. // ([Pyruvate, phosphate dikinase] phosphate) phosphotransferase. / pyruvate, phosphate dikinase regulatory protein.	GO:0004674 GO:0005524 GO:0009507 GO:0016772 GO:0016776	PTHR31756:SF10	Sobic.002G323900;Sobic.002G324000;Sobic.002G324100;Sobic.002G324200;Sobic.002G324300;Sobic.002G324400;Sobic.002G324500;Sobic.002G324700;Sobic.002G324801;Sobic.002G324900;Sobic.002G325000;Sobic.002G325100;Sobic.002G325200;Sobic.002G325300;Sobic.002G325400;Sobic.002G325500;Sobic.002G325600
gray_mean	S3_61856025	-0.402003	1.50165e-07	159	3	61856025	6.82343	Sobic.003G285000.v3.2	Sobic.003G285000	Chr03	61855229	61857854	61856541	516	TRUE	Sb03g033621	similar to Putative uncharacterized protein	(1 of 1) PTHR47993:SF211 - OS03G0366350 PROTEIN	(1 of 163) PF12937 - F-box-like (F-box-like)	GO:0005515	PTHR34591:SF40	Sobic.003G284100;Sobic.003G284200;Sobic.003G284300;Sobic.003G284400;Sobic.003G284500;Sobic.003G284600;Sobic.003G284700;Sobic.003G284800;Sobic.003G284900;Sobic.003G285000;Sobic.003G285101;Sobic.003G285200;Sobic.003G285300;Sobic.003G285400;Sobic.003G285500;Sobic.003G285600;Sobic.003G285700;Sobic.003G285800
gray_mean	S7_6746246	-0.401762	1.52988e-07	159	7	6746246	6.81534	Sobic.007G064500.v3.2	Sobic.007G064500	Chr07	6750818	6754853	6752835	6589	FALSE	Sb07g005100	similar to OSIGBa0130B08.10 protein	(1 of 1) PTHR11654:SF569 - PROTEIN NRT1_ PTR FAMILY 4.5	(1 of 2) PTHR11654:SF552 - OS04G0491200 PROTEIN	GO:0016020 GO:0022857 GO:0055085	PTHR11654:SF450	Sobic.007G064250;Sobic.007G064400;Sobic.007G064500;Sobic.007G064600;Sobic.007G064700
gray_mean	S6_37547014	0.401746	1.53185e-07	159	6	37547014	6.81478	Sobic.006G050201.v3.2	Sobic.006G050201	Chr06	37698972	37700539	37699755	152741	FALSE
gray_mean	S4_59248464	-0.401738	1.53283e-07	159	4	59248464	6.81451	Sobic.004G244800.v3.2	Sobic.004G244800	Chr04	59245799	59248493	59247146	1318	TRUE	Sb04g028530	similar to 40S ribosomal protein S8	(1 of 1) PTHR10394:SF33 - 40S RIBOSOMAL PROTEIN S8-2	(1 of 2) K02995 - small subunit ribosomal protein S8e (RP-S8e, RPS8)		PTHR10394:SF35	Sobic.004G244400;Sobic.004G244500;Sobic.004G244600;Sobic.004G244700;Sobic.004G244800;Sobic.004G244900;Sobic.004G245000
gray_mean	S6_38080484	-0.401716	1.53545e-07	159	6	38080484	6.81376	Sobic.006G051201.v3.2	Sobic.006G051201	Chr06	38093794	38095149	38094471	13987	FALSE				(1 of 2) PTHR23002:SF89 - CCHC-TYPE DOMAIN-CONTAINING PROTEIN	GO:0003676 GO:0008270	PTHR23002:SF89	Sobic.006G051100;Sobic.006G051201;Sobic.006G051300;Sobic.006G051400
gray_mean	S7_51894511	-0.401656	1.54257e-07	159	7	51894511	6.81175	Sobic.007G120100.v3.2	Sobic.007G120100	Chr07	51941517	51947868	51944692	50181	FALSE			(1 of 1) PTHR19229:SF154 - ABC TRANSPORTER A FAMILY MEMBER 11-RELATED	(1 of 3) KOG0059 - Lipid exporter ABCA1 and related proteins, ABC superfamily	GO:0005524 GO:0016020 GO:0016887 GO:0140359	PTHR19229:SF141
gray_mean	S3_56018283	-0.401609	1.54821e-07	159	3	56018283	6.81017	Sobic.003G224200.v3.2	Sobic.003G224200	Chr03	56021180	56024796	56022988	4705	FALSE	Sb03g028250	similar to Phytochrome / protein kinase-like	(1 of 1) PTHR23257:SF859 - PROTEIN KINASE DOMAIN-CONTAINING PROTEIN	(1 of 1) PTHR23257:SF959 - OS01G0621600 PROTEIN	GO:0004672 GO:0004713 GO:0005524 GO:0006468	PTHR23257:SF959	Sobic.003G223800;Sobic.003G223900;Sobic.003G223950;Sobic.003G224000;Sobic.003G224100;Sobic.003G224200;Sobic.003G224300;Sobic.003G224400
gray_mean	S3_56018296	-0.401609	1.54821e-07	159	3	56018296	6.81017	Sobic.003G224200.v3.2	Sobic.003G224200	Chr03	56021180	56024796	56022988	4692	FALSE	Sb03g028250	similar to Phytochrome / protein kinase-like	(1 of 1) PTHR23257:SF859 - PROTEIN KINASE DOMAIN-CONTAINING PROTEIN	(1 of 1) PTHR23257:SF959 - OS01G0621600 PROTEIN	GO:0004672 GO:0004713 GO:0005524 GO:0006468	PTHR23257:SF959	Sobic.003G223800;Sobic.003G223900;Sobic.003G223950;Sobic.003G224000;Sobic.003G224100;Sobic.003G224200;Sobic.003G224300;Sobic.003G224400
gray_mean	S3_56021775	-0.401609	1.54821e-07	159	3	56021775	6.81017	Sobic.003G224200.v3.2	Sobic.003G224200	Chr03	56021180	56024796	56022988	1213	TRUE	Sb03g028250	similar to Phytochrome / protein kinase-like	(1 of 1) PTHR23257:SF859 - PROTEIN KINASE DOMAIN-CONTAINING PROTEIN	(1 of 1) PTHR23257:SF959 - OS01G0621600 PROTEIN	GO:0004672 GO:0004713 GO:0005524 GO:0006468	PTHR23257:SF959	Sobic.003G223800;Sobic.003G223900;Sobic.003G223950;Sobic.003G224000;Sobic.003G224100;Sobic.003G224200;Sobic.003G224300;Sobic.003G224400
gray_mean	S3_56021582	-0.401609	1.54821e-07	159	3	56021582	6.81017	Sobic.003G224200.v3.2	Sobic.003G224200	Chr03	56021180	56024796	56022988	1406	TRUE	Sb03g028250	similar to Phytochrome / protein kinase-like	(1 of 1) PTHR23257:SF859 - PROTEIN KINASE DOMAIN-CONTAINING PROTEIN	(1 of 1) PTHR23257:SF959 - OS01G0621600 PROTEIN	GO:0004672 GO:0004713 GO:0005524 GO:0006468	PTHR23257:SF959	Sobic.003G223800;Sobic.003G223900;Sobic.003G223950;Sobic.003G224000;Sobic.003G224100;Sobic.003G224200;Sobic.003G224300;Sobic.003G224400
gray_mean	S3_56018276	-0.401609	1.54821e-07	159	3	56018276	6.81017	Sobic.003G224200.v3.2	Sobic.003G224200	Chr03	56021180	56024796	56022988	4712	FALSE	Sb03g028250	similar to Phytochrome / protein kinase-like	(1 of 1) PTHR23257:SF859 - PROTEIN KINASE DOMAIN-CONTAINING PROTEIN	(1 of 1) PTHR23257:SF959 - OS01G0621600 PROTEIN	GO:0004672 GO:0004713 GO:0005524 GO:0006468	PTHR23257:SF959	Sobic.003G223800;Sobic.003G223900;Sobic.003G223950;Sobic.003G224000;Sobic.003G224100;Sobic.003G224200;Sobic.003G224300;Sobic.003G224400
gray_mean	S3_56018277	-0.401609	1.54821e-07	159	3	56018277	6.81017	Sobic.003G224200.v3.2	Sobic.003G224200	Chr03	56021180	56024796	56022988	4711	FALSE	Sb03g028250	similar to Phytochrome / protein kinase-like	(1 of 1) PTHR23257:SF859 - PROTEIN KINASE DOMAIN-CONTAINING PROTEIN	(1 of 1) PTHR23257:SF959 - OS01G0621600 PROTEIN	GO:0004672 GO:0004713 GO:0005524 GO:0006468	PTHR23257:SF959	Sobic.003G223800;Sobic.003G223900;Sobic.003G223950;Sobic.003G224000;Sobic.003G224100;Sobic.003G224200;Sobic.003G224300;Sobic.003G224400
gray_mean	S10_37414347	-0.401473	1.56463e-07	159	10	37414347	6.80559	Sobic.010G142700.v3.2	Sobic.010G142700	Chr10	37669206	37672040	37670623	256276	FALSE
gray_mean	S10_44959741	-0.401436	1.5691e-07	159	10	44959741	6.80435	Sobic.010G154150.v3.2	Sobic.010G154150	Chr10	44899318	44900415	44899866	59875	FALSE	Sb10g020590	Predicted protein	(1 of 1) PTHR35704:SF5 - (RAPE) HYPOTHETICAL PROTEIN	(1 of 1) PTHR35704:SF6 - OS06G0529900 PROTEIN		PTHR35704:SF6
gray_mean	S4_7424614	-0.401432	1.5696e-07	159	4	7424614	6.80421	Sobic.004G087700.v3.2	Sobic.004G087700	Chr04	7421357	7428285	7424821	207	TRUE	Sb04g007260	similar to Putative pleiotropic drug resistance protein 7	(1 of 2) 3.6.3.17 - ABC-type D-allose transporter. / D-allose transporting ATPase.	(1 of 1) PTHR48040:SF35 - ABC TRANSPORTER G FAMILY MEMBER 39-LIKE	GO:0005524 GO:0016020 GO:0016887 GO:0140359	PTHR48040:SF35	Sobic.004G087500;Sobic.004G087600;Sobic.004G087700;Sobic.004G087750;Sobic.004G087800;Sobic.004G087900;Sobic.004G088000;Sobic.004G088100;Sobic.004G088200;Sobic.004G088300
gray_mean	S1_77661562	-0.401328	1.58222e-07	159	1	77661562	6.80073	Sobic.001G508600.v3.2	Sobic.001G508600	Chr01	77659999	77663294	77661646	84	TRUE	Sb01g047480	similar to Putative uncharacterized protein	(1 of 1) PTHR10579:SF43 - C3HC4-TYPE RING FINGER PROTEIN-RELATED	(1 of 2) PTHR10579:SF132 - OS10G0464800 PROTEIN		PTHR10579:SF150	Sobic.001G508300;Sobic.001G508400;Sobic.001G508466;Sobic.001G508532;Sobic.001G508600;Sobic.001G508700;Sobic.001G508800;Sobic.001G508900;Sobic.001G509000;Sobic.001G509100
gray_mean	S1_77660862	-0.401328	1.58222e-07	159	1	77660862	6.80073	Sobic.001G508600.v3.2	Sobic.001G508600	Chr01	77659999	77663294	77661646	784	TRUE	Sb01g047480	similar to Putative uncharacterized protein	(1 of 1) PTHR10579:SF43 - C3HC4-TYPE RING FINGER PROTEIN-RELATED	(1 of 2) PTHR10579:SF132 - OS10G0464800 PROTEIN		PTHR10579:SF150	Sobic.001G508300;Sobic.001G508400;Sobic.001G508466;Sobic.001G508532;Sobic.001G508600;Sobic.001G508700;Sobic.001G508800;Sobic.001G508900;Sobic.001G509000;Sobic.001G509100
gray_mean	S8_37366019	-0.401177	1.60083e-07	159	8	37366019	6.79566	Sobic.008G091100.v3.2	Sobic.008G091100	Chr08	37006558	37016343	37011450	354569	FALSE
gray_mean	S1_77594149	-0.401155	1.60354e-07	159	1	77594149	6.79492	Sobic.001G508100.v3.2	Sobic.001G508100	Chr01	77591453	77594807	77593130	1019	TRUE	Sb01g047420	similar to Pre-mRNA processing protein PRP39, putative, expressed	(1 of 4) PTHR48203:SF1 - VACUOLAR PROTEIN SORTING-ASSOCIATED PROTEIN 62	(1 of 1) PTHR48203:SF1 - VACUOLAR PROTEIN SORTING-ASSOCIATED PROTEIN 62		PTHR48203:SF1	Sobic.001G507800;Sobic.001G507900;Sobic.001G507933;Sobic.001G507966;Sobic.001G508000;Sobic.001G508100;Sobic.001G508200;Sobic.001G508300;Sobic.001G508400
gray_mean	S1_77601360	-0.401155	1.60354e-07	159	1	77601360	6.79492	Sobic.001G508200.v3.2	Sobic.001G508200	Chr01	77596353	77602922	77599637	1723	TRUE	Sb01g047430	similar to Low phytic acid 1	(1 of 1) PTHR24223:SF189 - ABC TRANSPORTER C FAMILY MEMBER 5	(1 of 1) PTHR24223:SF189 - ABC TRANSPORTER C FAMILY MEMBER 5	GO:0005524 GO:0016020 GO:0016887 GO:0055085 GO:0140359	PTHR24223:SF189	Sobic.001G507900;Sobic.001G507933;Sobic.001G507966;Sobic.001G508000;Sobic.001G508100;Sobic.001G508200;Sobic.001G508300;Sobic.001G508400;Sobic.001G508466
gray_mean	S9_1757331	-0.401112	1.60889e-07	159	9	1757331	6.79347	Sobic.009G019301.v3.2	Sobic.009G019301	Chr09	1750445	1750909	1750677	6654	FALSE			(1 of 2) PTHR47950:SF22 - CYTOCHROME P450 76C1-RELATED	(1 of 2) PTHR47950:SF44 - CYTOCHROME P450	GO:0004497 GO:0005506 GO:0016705 GO:0020037	PTHR24299:SF59	Sobic.009G018800;Sobic.009G018900;Sobic.009G019000;Sobic.009G019100;Sobic.009G019200;Sobic.009G019301;Sobic.009G019400;Sobic.009G019550;Sobic.009G019700;Sobic.009G019800;Sobic.009G019900;Sobic.009G020000
gray_mean	S7_20377261	-0.40109	1.61163e-07	159	7	20377261	6.79273	Sobic.007G098900.v3.2	Sobic.007G098900	Chr07	20597276	20597684	20597480	220219	FALSE
gray_mean	S4_7851662	-0.401029	1.61927e-07	159	4	7851662	6.79068	Sobic.004G092200.v3.2	Sobic.004G092200	Chr04	7851026	7851916	7851471	191	TRUE						PTHR46610:SF8	Sobic.004G091900;Sobic.004G092000;Sobic.004G092100;Sobic.004G092200;Sobic.004G092300;Sobic.004G092350;Sobic.004G092400;Sobic.004G092500;Sobic.004G092600;Sobic.004G092700;Sobic.004G092800
gray_mean	S4_7851628	-0.401029	1.61927e-07	159	4	7851628	6.79068	Sobic.004G092200.v3.2	Sobic.004G092200	Chr04	7851026	7851916	7851471	157	TRUE						PTHR46610:SF8	Sobic.004G091900;Sobic.004G092000;Sobic.004G092100;Sobic.004G092200;Sobic.004G092300;Sobic.004G092350;Sobic.004G092400;Sobic.004G092500;Sobic.004G092600;Sobic.004G092700;Sobic.004G092800
gray_mean	S4_7851637	-0.401029	1.61927e-07	159	4	7851637	6.79068	Sobic.004G092200.v3.2	Sobic.004G092200	Chr04	7851026	7851916	7851471	166	TRUE						PTHR46610:SF8	Sobic.004G091900;Sobic.004G092000;Sobic.004G092100;Sobic.004G092200;Sobic.004G092300;Sobic.004G092350;Sobic.004G092400;Sobic.004G092500;Sobic.004G092600;Sobic.004G092700;Sobic.004G092800
gray_mean	S4_52117116	-0.400985	1.62486e-07	159	4	52117116	6.78918	Sobic.004G169700.v3.2	Sobic.004G169700	Chr04	52122644	52124512	52123578	6462	FALSE			(1 of 1) PTHR33599:SF14 - PROTEIN IDA-LIKE 4			PTHR33599:SF20	Sobic.004G169501;Sobic.004G169600;Sobic.004G169700;Sobic.004G169800;Sobic.004G169900;Sobic.004G169966
gray_mean	S7_610801	-0.400977	1.62584e-07	159	7	610801	6.78892	Sobic.007G007100.v3.2	Sobic.007G007100	Chr07	605771	606988	606379	4422	FALSE	Sb07g000770	Predicted protein		(1 of 1) PTHR33085:SF47 - OS07G0690600 PROTEIN		PTHR33085:SF68	Sobic.007G006501;Sobic.007G006600;Sobic.007G006700;Sobic.007G006800;Sobic.007G006900;Sobic.007G007000;Sobic.007G007100;Sobic.007G007200;Sobic.007G007250;Sobic.007G007300
gray_mean	S2_54284644	0.400879	1.63825e-07	159	2	54284644	6.78562	Sobic.002G171300.v3.2	Sobic.002G171300	Chr02	54284767	54286113	54285440	796	FALSE							Sobic.002G171200;Sobic.002G171300;Sobic.002G171400
gray_mean	S9_59299187	-0.400652	1.66712e-07	159	9	59299187	6.77803	Sobic.009G259600.v3.2	Sobic.009G259600	Chr09	59299077	59301445	59300261	1074	TRUE	Sb09g030880	similar to Putative uncharacterized protein OSJNBa0030I14.14	(1 of 1) PTHR13683:SF375//PTHR47967:SF69 - SUBFAMILY NOT NAMED // ASPARTIC PROTEINASE NANA, CHLOROPLAST	(1 of 1) PTHR47967:SF84 - OS05G0596000 PROTEIN		PTHR47967:SF84	Sobic.009G259100;Sobic.009G259200;Sobic.009G259300;Sobic.009G259400;Sobic.009G259500;Sobic.009G259600;Sobic.009G259700;Sobic.009G259800;Sobic.009G259900;Sobic.009G260000;Sobic.009G260200;Sobic.009G260350
gray_mean	S1_5494719	-0.400517	1.6847e-07	159	1	5494719	6.77348	Sobic.001G072250.v3.2	Sobic.001G072250	Chr01	5492744	5494404	5493574	1145	FALSE							Sobic.001G071500;Sobic.001G071600;Sobic.001G071700;Sobic.001G071800;Sobic.001G071900;Sobic.001G072000;Sobic.001G072100;Sobic.001G072200;Sobic.001G072250;Sobic.001G072300;Sobic.001G072400;Sobic.001G072500;Sobic.001G072550;Sobic.001G072600;Sobic.001G072700;Sobic.001G072800;Sobic.001G072900
gray_mean	S1_71822852	0.400414	1.69815e-07	159	1	71822852	6.77002	Sobic.001G440300.v3.2	Sobic.001G440300	Chr01	71822775	71824781	71823778	926	TRUE			(1 of 7) PTHR24015:SF1832 - OS03G0241800 PROTEIN	(1 of 6) PTHR24015:SF1832 - OS03G0241800 PROTEIN	GO:0005515 GO:0008270	PTHR24015:SF1832	Sobic.001G439700;Sobic.001G439800;Sobic.001G439850;Sobic.001G439900;Sobic.001G440000;Sobic.001G440100;Sobic.001G440200;Sobic.001G440300;Sobic.001G440401;Sobic.001G440500;Sobic.001G440600;Sobic.001G440700
gray_mean	S1_71822834	0.400414	1.69815e-07	159	1	71822834	6.77002	Sobic.001G440300.v3.2	Sobic.001G440300	Chr01	71822775	71824781	71823778	944	TRUE			(1 of 7) PTHR24015:SF1832 - OS03G0241800 PROTEIN	(1 of 6) PTHR24015:SF1832 - OS03G0241800 PROTEIN	GO:0005515 GO:0008270	PTHR24015:SF1832	Sobic.001G439700;Sobic.001G439800;Sobic.001G439850;Sobic.001G439900;Sobic.001G440000;Sobic.001G440100;Sobic.001G440200;Sobic.001G440300;Sobic.001G440401;Sobic.001G440500;Sobic.001G440600;Sobic.001G440700
gray_mean	S1_71822906	0.400414	1.69815e-07	159	1	71822906	6.77002	Sobic.001G440300.v3.2	Sobic.001G440300	Chr01	71822775	71824781	71823778	872	TRUE			(1 of 7) PTHR24015:SF1832 - OS03G0241800 PROTEIN	(1 of 6) PTHR24015:SF1832 - OS03G0241800 PROTEIN	GO:0005515 GO:0008270	PTHR24015:SF1832	Sobic.001G439800;Sobic.001G439850;Sobic.001G439900;Sobic.001G440000;Sobic.001G440100;Sobic.001G440200;Sobic.001G440300;Sobic.001G440401;Sobic.001G440500;Sobic.001G440600;Sobic.001G440700
gray_mean	S1_71818578	0.400414	1.69815e-07	159	1	71818578	6.77002	Sobic.001G440200.v3.2	Sobic.001G440200	Chr01	71818273	71822484	71820378	1800	TRUE			(1 of 1) PTHR21068:SF45 - PROTEIN EARLY-RESPONSIVE TO DEHYDRATION 7, CHLOROPLASTIC	(1 of 1) PTHR21068:SF33 - OS03G0241900 PROTEIN		PTHR21068:SF33	Sobic.001G439700;Sobic.001G439800;Sobic.001G439850;Sobic.001G439900;Sobic.001G440000;Sobic.001G440100;Sobic.001G440200;Sobic.001G440300;Sobic.001G440401;Sobic.001G440500;Sobic.001G440600
gray_mean	S2_52395406	-0.400243	1.72069e-07	159	2	52395406	6.7643	Sobic.002G167600.v3.2	Sobic.002G167600	Chr02	52352365	52355693	52354029	41377	FALSE	Sb02g021133		(1 of 1) PTHR22966:SF61 - 2-AMINOETHANETHIOL DIOXYGENASE	(1 of 1) PTHR22966:SF61 - 2-AMINOETHANETHIOL DIOXYGENASE	GO:0016702	PTHR22966:SF61	Sobic.002G167500;Sobic.002G167600
gray_mean	S2_54244985	-0.400193	1.72726e-07	159	2	54244985	6.76264	Sobic.002G171200.v3.2	Sobic.002G171200	Chr02	54243659	54248595	54246127	1142	TRUE	Sb02g022011		(1 of 1) PTHR13301:SF215 - CELLULOSE SYNTHASE-LIKE PROTEIN D2	(1 of 29) 2.4.2.24 - 1,4-beta-D-xylan synthase. / 1,4-beta-D-xylan synthase.	GO:0016020 GO:0016760 GO:0030244	PTHR13301:SF169	Sobic.002G171001;Sobic.002G171101;Sobic.002G171200;Sobic.002G171300;Sobic.002G171400
gray_mean	S7_674781	-0.400139	1.73451e-07	159	7	674781	6.76082	Sobic.007G007400.v3.2	Sobic.007G007400	Chr07	668350	669819	669084	5697	FALSE				(1 of 4) PTHR33110:SF76 - OS07G0500250 PROTEIN	GO:0005515	PTHR33110:SF128	Sobic.007G007250;Sobic.007G007300;Sobic.007G007400;Sobic.007G007600;Sobic.007G007650;Sobic.007G007700;Sobic.007G007800;Sobic.007G007900;Sobic.007G008000;Sobic.007G008100
gray_mean	S7_59400583	-0.40012	1.73704e-07	159	7	59400583	6.76019	Sobic.007G159650.v3.2	Sobic.007G159650	Chr07	59400362	59400853	59400607	24	TRUE				(1 of 3) 2.4.1.10 - levansucrase. / sucrose 6-fructosyltransferase.			Sobic.007G158800;Sobic.007G158900;Sobic.007G159000;Sobic.007G159100;Sobic.007G159200;Sobic.007G159300;Sobic.007G159450;Sobic.007G159500;Sobic.007G159600;Sobic.007G159650;Sobic.007G159700;Sobic.007G159800;Sobic.007G159900;Sobic.007G160050
gray_mean	S10_46573215	-0.400081	1.74224e-07	159	10	46573215	6.75889	Sobic.010G158400.v3.2	Sobic.010G158400	Chr10	46573122	46573947	46573534	319	TRUE	Sb10g021077	weakly similar to Putative uncharacterized protein	(1 of 6) K10664 - E3 ubiquitin-protein ligase ATL6/9/15/31/42/55 [EC:6.3.2.19] (ATL6S)	(1 of 18) PTHR46539:SF2 - RING FINGER PROTEIN 150 ISOFORM X1	GO:0008270	PTHR46539:SF29	Sobic.010G158400;Sobic.010G158500
gray_mean	S3_7485981	-0.399918	1.76432e-07	159	3	7485981	6.75342	Sobic.003G086600.v3.2	Sobic.003G086600	Chr03	7481946	7483573	7482759	3222	FALSE	Sb03g007270	similar to Putative uncharacterized protein	(1 of 1) PTHR31304:SF9 - LOB DOMAIN-CONTAINING PROTEIN 40	(1 of 1) PTHR31304:SF10 - LOB DOMAIN-CONTAINING PROTEIN 42		PTHR31304:SF10	Sobic.003G086200;Sobic.003G086300;Sobic.003G086400;Sobic.003G086500;Sobic.003G086600;Sobic.003G086700;Sobic.003G086800;Sobic.003G086900
gray_mean	S1_80074666	-0.399836	1.77552e-07	159	1	80074666	6.75067	Sobic.001G538000.v3.2	Sobic.001G538000	Chr01	80074524	80076988	80075756	1090	TRUE	Sb01g050070	similar to Glycosyl hydrolases family 16 protein, expressed	(1 of 9) 3.2.1.151 - xyloglucan-specific endo-beta-1,4-glucanase. / xyloglucanendohydrolase.	(1 of 2) PTHR31062:SF110 - XYLOGLUCAN ENDOTRANSGLUCOSYLASE_HYDROLASE	GO:0004553 GO:0005618 GO:0005975 GO:0010411 GO:0016762 GO:0042546 GO:0044042 GO:0048046	PTHR31062:SF110	Sobic.001G537300;Sobic.001G537400;Sobic.001G537500;Sobic.001G537600;Sobic.001G537700;Sobic.001G537800;Sobic.001G537900;Sobic.001G538000;Sobic.001G538100;Sobic.001G538200;Sobic.001G538275;Sobic.001G538350;Sobic.001G538425
gray_mean	S10_50169644	-0.399767	1.78496e-07	159	10	50169644	6.74837	Sobic.010G170300.v3.2	Sobic.010G170300	Chr10	50166260	50169740	50168000	1644	TRUE	Sb10g022300	similar to Os09g0511600 protein	(1 of 1) PTHR10353:SF29 - BETA-GLUCOSIDASE 1-RELATED	(1 of 1) PTHR10353:SF317 - BETA-GLUCOSIDASE 31	GO:0004553 GO:0005975	PTHR10353:SF160	Sobic.010G170150;Sobic.010G170300;Sobic.010G170400;Sobic.010G170500;Sobic.010G170550;Sobic.010G170600;Sobic.010G170700
gray_mean	S2_62541839	-0.399661	1.79968e-07	159	2	62541839	6.7448	Sobic.002G234400.v3.2	Sobic.002G234400	Chr02	62554383	62559382	62556882	15043	FALSE	Sb02g027350	similar to Putative ABC transporter	(1 of 1) PTHR48042:SF11 - ABC TRANSPORTER G FAMILY MEMBER 11	(1 of 4) 3.6.3.36 - ABC-type taurine transporter. / taurine-transporting ATPase.	GO:0005524 GO:0016887 GO:0140359	PTHR48042:SF19	Sobic.002G233900;Sobic.002G234000;Sobic.002G234100;Sobic.002G234200;Sobic.002G234300;Sobic.002G234400;Sobic.002G234500;Sobic.002G234600;Sobic.002G234700;Sobic.002G234800
gray_mean	S1_65245223	0.399657	1.80024e-07	159	1	65245223	6.74467	Sobic.001G363100.v3.2	Sobic.001G363100	Chr01	65244565	65245928	65245246	23	TRUE	Sb01g034670	similar to Putative uncharacterized protein	(1 of 1) PTHR31964:SF126 - ADENINE NUCLEOTIDE ALPHA HYDROLASES-LIKE SUPERFAMILY PROTEIN	(1 of 1) PTHR31964:SF128 - USP DOMAIN-CONTAINING PROTEIN		PTHR31964:SF128	Sobic.001G362100;Sobic.001G362200;Sobic.001G362300;Sobic.001G362400;Sobic.001G362500;Sobic.001G362601;Sobic.001G362701;Sobic.001G362800;Sobic.001G362900;Sobic.001G363000;Sobic.001G363100;Sobic.001G363200;Sobic.001G363300;Sobic.001G363400;Sobic.001G363500;Sobic.001G363600
gray_mean	S5_36346338	-0.399495	1.82276e-07	159	5	36346338	6.73927	Sobic.005G111200.v3.2	Sobic.005G111200	Chr05	36345636	36347251	36346443	105	TRUE	Sb05g012960	similar to PB1 domain, putative	(1 of 1) PTHR31066:SF55 - (RAPE) HYPOTHETICAL PROTEIN	(1 of 30) PF00564 - PB1 domain (PB1)	GO:0005515	PTHR31066:SF10	Sobic.005G111200
gray_mean	S2_54244771	-0.399403	1.83564e-07	159	2	54244771	6.73621	Sobic.002G171200.v3.2	Sobic.002G171200	Chr02	54243659	54248595	54246127	1356	TRUE	Sb02g022011		(1 of 1) PTHR13301:SF215 - CELLULOSE SYNTHASE-LIKE PROTEIN D2	(1 of 29) 2.4.2.24 - 1,4-beta-D-xylan synthase. / 1,4-beta-D-xylan synthase.	GO:0016020 GO:0016760 GO:0030244	PTHR13301:SF169	Sobic.002G171001;Sobic.002G171101;Sobic.002G171200;Sobic.002G171300;Sobic.002G171400
gray_mean	S6_58129145	-0.399312	1.8486e-07	159	6	58129145	6.73316	Sobic.006G240600.v3.2	Sobic.006G240600	Chr06	58130688	58132733	58131710	2565	FALSE							Sobic.006G240300;Sobic.006G240400;Sobic.006G240500;Sobic.006G240600;Sobic.006G240650;Sobic.006G240700;Sobic.006G240800;Sobic.006G240900
gray_mean	S3_9905169	0.398881	1.91095e-07	159	3	9905169	6.71875	Sobic.003G109766.v3.2	Sobic.003G109766	Chr03	9905058	9908037	9906547	1378	TRUE			(1 of 1) PTHR24282:SF275 - CYTOCHROME P450, FAMILY 72, SUBFAMILY A, POLYPEPTIDE 9	(1 of 10) 1.3.3.9 - secologanin synthase. / secologanin synthase.	GO:0004497 GO:0005506 GO:0016705 GO:0020037	PTHR24282:SF124	Sobic.003G109200;Sobic.003G109250;Sobic.003G109300;Sobic.003G109400;Sobic.003G109500;Sobic.003G109600;Sobic.003G109700;Sobic.003G109766;Sobic.003G109832;Sobic.003G109900;Sobic.003G110000;Sobic.003G110100;Sobic.003G110200;Sobic.003G110301;Sobic.003G110400
gray_mean	S1_8426853	-0.398758	1.92901e-07	159	1	8426853	6.71467	Sobic.001G108600.v3.2	Sobic.001G108600	Chr01	8424847	8428493	8426670	183	TRUE	Sb01g009685	similar to CRAL/TRIO domain, putative	(1 of 1) PTHR45824:SF22 - SEC14P-LIKE PHOSPHATIDYLINOSITOL TRANSFER FAMILY PROTEIN	(1 of 1) PTHR45824:SF22 - SEC14P-LIKE PHOSPHATIDYLINOSITOL TRANSFER FAMILY PROTEIN		PTHR45824:SF14	Sobic.001G108300;Sobic.001G108350;Sobic.001G108400;Sobic.001G108500;Sobic.001G108600;Sobic.001G108700;Sobic.001G108800;Sobic.001G108900;Sobic.001G109000;Sobic.001G109100
gray_mean	S6_44777232	-0.398735	1.93242e-07	159	6	44777232	6.7139	Sobic.006G079800.v3.2	Sobic.006G079800	Chr06	44814153	44822475	44818314	41082	FALSE	Sb06g016650		(1 of 3) PTHR38926:SF29 - F-BOX PROTEIN SKIP19-RELATED	(1 of 2) PTHR32133:SF359 - F-BOX DOMAIN-CONTAINING PROTEIN	GO:0005515	PTHR32133:SF359	Sobic.006G079650;Sobic.006G079800
gray_mean	S6_44775845	-0.398735	1.93242e-07	159	6	44775845	6.7139	Sobic.006G079650.v3.2	Sobic.006G079650	Chr06	44735198	44737078	44736138	39707	FALSE				(1 of 2) PTHR23002:SF89 - CCHC-TYPE DOMAIN-CONTAINING PROTEIN	GO:0003676 GO:0008270	PTHR23002:SF89	Sobic.006G079650;Sobic.006G079800
gray_mean	S6_44775834	-0.398735	1.93242e-07	159	6	44775834	6.7139	Sobic.006G079650.v3.2	Sobic.006G079650	Chr06	44735198	44737078	44736138	39696	FALSE				(1 of 2) PTHR23002:SF89 - CCHC-TYPE DOMAIN-CONTAINING PROTEIN	GO:0003676 GO:0008270	PTHR23002:SF89	Sobic.006G079650;Sobic.006G079800
gray_mean	S8_61066311	-0.398702	1.93726e-07	159	8	61066311	6.71281	Sobic.008G176500.v3.2	Sobic.008G176500	Chr08	61064872	61070775	61067823	1512	TRUE	Sb08g022050	similar to Incomplete root hair elongation, putative, expressed	(1 of 1) PTHR24356:SF395 - SERINE_THREONINE-PROTEIN KINASE PKGA-RELATED	(1 of 1) PTHR24356:SF395 - SERINE_THREONINE-PROTEIN KINASE PKGA-RELATED	GO:0004672 GO:0004674 GO:0004713 GO:0005524 GO:0006468	PTHR24356:SF395	Sobic.008G176000;Sobic.008G176200;Sobic.008G176233;Sobic.008G176266;Sobic.008G176300;Sobic.008G176401;Sobic.008G176500;Sobic.008G176600;Sobic.008G176666;Sobic.008G176732;Sobic.008G176800;Sobic.008G176900;Sobic.008G177001
gray_mean	S3_2113534	-0.398614	1.95043e-07	159	3	2113534	6.70987	Sobic.003G024800.v3.2	Sobic.003G024800	Chr03	2112894	2117221	2115057	1523	TRUE	Sb03g002380	similar to Putative uncharacterized protein	(1 of 1) KOG0658 - Glycogen synthase kinase-3	(1 of 2) PTHR24057:SF5 - SHAGGY-RELATED PROTEIN KINASE ETA	GO:0004672 GO:0004713 GO:0005524 GO:0006468	PTHR24057:SF5	Sobic.003G024000;Sobic.003G024100;Sobic.003G024200;Sobic.003G024300;Sobic.003G024400;Sobic.003G024450;Sobic.003G024500;Sobic.003G024600;Sobic.003G024700;Sobic.003G024800;Sobic.003G024900;Sobic.003G025000;Sobic.003G025100;Sobic.003G025200;Sobic.003G025300;Sobic.003G025400;Sobic.003G025500;Sobic.003G025600
gray_mean	S1_26893109	-0.398379	1.98591e-07	159	1	26893109	6.70204	Sobic.001G249300.v3.2	Sobic.001G249300	Chr01	26887624	26889889	26888756	4353	FALSE			(1 of 3) PTHR48062:SF53 - RECEPTOR-LIKE PROTEIN 8-RELATED	(1 of 1) PTHR46662:SF99 - LRRNT_2 DOMAIN-CONTAINING PROTEIN	GO:0005515	PTHR48054:SF3	Sobic.001G248900;Sobic.001G249000;Sobic.001G249100;Sobic.001G249200;Sobic.001G249233;Sobic.001G249266;Sobic.001G249300;Sobic.001G249400;Sobic.001G249500;Sobic.001G249600;Sobic.001G249700;Sobic.001G249800;Sobic.001G249900;Sobic.001G250000
gray_mean	S6_2195967	-0.39821	2.01184e-07	159	6	2195967	6.69641	Sobic.006G014800.v3.2	Sobic.006G014800	Chr06	2195405	2200776	2198090	2123	TRUE	Sb06g001440	similar to Putative uncharacterized protein OSJNBb0076N15.14	(1 of 2) PTHR24222:SF76 - MYCOBACTIN IMPORT ATP-BINDING_PERMEASE PROTEIN IRTA	(1 of 9) PTHR43394:SF11 - ALPHA-FACTOR-TRANSPORTING ATPASE	GO:0005524 GO:0016020 GO:0016887 GO:0055085 GO:0140359	PTHR43394:SF11	Sobic.006G014500;Sobic.006G014566;Sobic.006G014632;Sobic.006G014700;Sobic.006G014800;Sobic.006G014900
gray_mean	S9_52153040	-0.398204	2.01281e-07	159	9	52153040	6.6962	Sobic.009G165300.v3.2	Sobic.009G165300	Chr09	52156870	52158734	52157802	4762	FALSE	Sb09g022730		(1 of 1) PTHR33312:SF5 - MEMBRANE-ASSOCIATED KINASE REGULATOR 1-RELATED	(1 of 1) PTHR33312:SF33 - OS01G0836900 PROTEIN		PTHR33312:SF5	Sobic.009G165000;Sobic.009G165050;Sobic.009G165100;Sobic.009G165200;Sobic.009G165300;Sobic.009G165400;Sobic.009G165500;Sobic.009G165600;Sobic.009G165700;Sobic.009G165800;Sobic.009G165900
gray_mean	S3_37549819	-0.398179	2.01656e-07	159	3	37549819	6.69539	Sobic.003G171500.v3.2	Sobic.003G171500	Chr03	37382037	37390012	37386024	163795	FALSE	Sb03g019960	similar to DNAJ heat shock N-terminal domain-containing protein-like	(1 of 3) PTHR45089:SF43 - DNAJ HEAT SHOCK N-TERMINAL DOMAIN-CONTAINING PROTEIN-RELATED	(1 of 3) PTHR47374:SF6 - ENDOSOME ANTIGEN-LIKE PROTEIN, PUTATIVE (DUF3444)-RELATED		PTHR47374:SF6
gray_mean	S7_21548559	-0.398161	2.01938e-07	159	7	21548559	6.69478	Sobic.007G099133.v3.2	Sobic.007G099133	Chr07	21674429	21675217	21674823	126264	FALSE
gray_mean	S10_56006322	-0.398132	2.02387e-07	159	10	56006322	6.69382	Sobic.010G216800.v3.2	Sobic.010G216800	Chr10	56005200	56006892	56006046	276	TRUE	Sb10g026310	similar to Putative uncharacterized protein	(1 of 1) PTHR33320:SF30 - ZINC_RIBBON_15 DOMAIN-CONTAINING PROTEIN			PTHR33320:SF33	Sobic.010G216300;Sobic.010G216400;Sobic.010G216500;Sobic.010G216600;Sobic.010G216700;Sobic.010G216800;Sobic.010G216901;Sobic.010G217001;Sobic.010G217100;Sobic.010G217200;Sobic.010G217400;Sobic.010G217466;Sobic.010G217532
gray_mean	S4_65234611	-0.398078	2.03225e-07	159	4	65234611	6.69202	Sobic.004G316500.v3.2	Sobic.004G316500	Chr04	65234105	65238311	65236208	1597	TRUE			(1 of 1) PTHR12632:SF67 - NUCLEAR TRANSCRIPTION FACTOR Y SUBUNIT A-5	(1 of 1) PTHR12632:SF48 - NUCLEAR TRANSCRIPTION FACTOR Y SUBUNIT	GO:0003700 GO:0006355	PTHR12632:SF48	Sobic.004G315800;Sobic.004G315850;Sobic.004G315900;Sobic.004G316000;Sobic.004G316100;Sobic.004G316200;Sobic.004G316300;Sobic.004G316350;Sobic.004G316400;Sobic.004G316500;Sobic.004G316600;Sobic.004G316700;Sobic.004G316800;Sobic.004G316900;Sobic.004G317000;Sobic.004G317050
gray_mean	S3_54825703	-0.397967	2.04968e-07	159	3	54825703	6.68831	Sobic.003G214200.v3.2	Sobic.003G214200	Chr03	54825290	54827354	54826322	619	TRUE				(1 of 1) PTHR33702:SF16 - OS05G0576600 PROTEIN		PTHR33702:SF28	Sobic.003G213400;Sobic.003G213500;Sobic.003G213600;Sobic.003G213700;Sobic.003G213800;Sobic.003G213900;Sobic.003G214000;Sobic.003G214100;Sobic.003G214200;Sobic.003G214300;Sobic.003G214400;Sobic.003G214500
gray_mean	S7_65238089	-0.397905	2.05931e-07	159	7	65238089	6.68628	Sobic.007G224800.v3.2	Sobic.007G224800	Chr07	65237099	65238803	65237951	138	TRUE	Sb07g028990	similar to Putative transcription factor Myb protein	(1 of 1) PTHR10641:SF1287 - TRANSCRIPTION FACTOR MYB93	(1 of 2) PTHR10641:SF1392 - MYB-LIKE DNA-BINDING DOMAIN CONTAINING PROTEIN, EXPRESSED		PTHR10641:SF1392	Sobic.007G224400;Sobic.007G224500;Sobic.007G224600;Sobic.007G224700;Sobic.007G224800;Sobic.007G224900;Sobic.007G225000;Sobic.007G225050;Sobic.007G225100;Sobic.007G225200;Sobic.007G225300
gray_mean	S1_71213373	0.397885	2.06256e-07	159	1	71213373	6.68559	Sobic.001G433700.v3.2	Sobic.001G433700	Chr01	71210840	71215327	71213083	290	TRUE	Sb01g040790	similar to Chorismate synthase	(1 of 1) 4.2.3.5 - chorismate synthase. / 5-enolpyruvylshikimate-3-phosphate phospholyase.	(1 of 1) 4.2.3.5 - chorismate synthase. / 5-enolpyruvylshikimate-3-phosphate phospholyase.	GO:0004107 GO:0009073	PTHR21085:SF0	Sobic.001G433100;Sobic.001G433200;Sobic.001G433300;Sobic.001G433400;Sobic.001G433500;Sobic.001G433600;Sobic.001G433700;Sobic.001G433800;Sobic.001G433900;Sobic.001G434000;Sobic.001G434100
gray_mean	S1_71213374	0.397885	2.06256e-07	159	1	71213374	6.68559	Sobic.001G433700.v3.2	Sobic.001G433700	Chr01	71210840	71215327	71213083	291	TRUE	Sb01g040790	similar to Chorismate synthase	(1 of 1) 4.2.3.5 - chorismate synthase. / 5-enolpyruvylshikimate-3-phosphate phospholyase.	(1 of 1) 4.2.3.5 - chorismate synthase. / 5-enolpyruvylshikimate-3-phosphate phospholyase.	GO:0004107 GO:0009073	PTHR21085:SF0	Sobic.001G433100;Sobic.001G433200;Sobic.001G433300;Sobic.001G433400;Sobic.001G433500;Sobic.001G433600;Sobic.001G433700;Sobic.001G433800;Sobic.001G433900;Sobic.001G434000;Sobic.001G434100
gray_mean	S5_10619304	-0.397701	2.09177e-07	159	5	10619304	6.67949	Sobic.005G080600.v3.2	Sobic.005G080600	Chr05	10617467	10619454	10618460	844	TRUE			(1 of 1) PTHR31656:SF65 - LATE EMBRYOGENESIS ABUNDANT PROTEIN-RELATED _ LEA PROTEIN-LIKE PROTEIN	(1 of 10) PF06830 - Root cap (Root_cap)		PTHR31656:SF35	Sobic.005G080075;Sobic.005G080100;Sobic.005G080200;Sobic.005G080400;Sobic.005G080501;Sobic.005G080600;Sobic.005G080700;Sobic.005G080800;Sobic.005G080900;Sobic.005G081000;Sobic.005G081100
gray_mean	S8_57288131	-0.397153	2.18123e-07	159	8	57288131	6.6613	Sobic.008G141800.v3.2	Sobic.008G141800	Chr08	57283853	57288727	57286290	1841	TRUE	Sb08g019260	similar to Glycosyl transferase family 8 protein, expressed	(1 of 1) PTHR32116:SF27 - GALACTURONOSYLTRANSFERASE 10-RELATED	(1 of 1) PTHR32116:SF71 - HEXOSYLTRANSFERASE	GO:0016757	PTHR32116:SF71	Sobic.008G141501;Sobic.008G141600;Sobic.008G141700;Sobic.008G141800;Sobic.008G141833;Sobic.008G141866;Sobic.008G141900;Sobic.008G142000;Sobic.008G142100;Sobic.008G142200;Sobic.008G142301
gray_mean	S6_50446763	-0.397153	2.18133e-07	159	6	50446763	6.66128	Sobic.006G142400.v3.2	Sobic.006G142400	Chr06	50443533	50448158	50445845	918	TRUE	Sb06g022140	similar to OSIGBa0101P20.13 protein	(1 of 1) K03142 - transcription initiation factor TFIIH subunit 2 (TFIIH2, GTF2H2, SSL1)	(1 of 1) K03142 - transcription initiation factor TFIIH subunit 2 (TFIIH2, GTF2H2, SSL1)	GO:0000439 GO:0006281 GO:0006289 GO:0006351 GO:0008270	PTHR12695:SF2	Sobic.006G142100;Sobic.006G142200;Sobic.006G142233;Sobic.006G142266;Sobic.006G142299;Sobic.006G142332;Sobic.006G142365;Sobic.006G142400;Sobic.006G142500;Sobic.006G142600;Sobic.006G142700
gray_mean	S3_59454870	0.396978	2.2107e-07	159	3	59454870	6.65547	Sobic.003G256500.v3.2	Sobic.003G256500	Chr03	59453469	59455013	59454241	629	TRUE	Sb03g031140	similar to Putative uncharacterized protein B1144G04.30	(1 of 2) PTHR45811:SF33 - HEAVY METAL-ASSOCIATED ISOPRENYLATED PLANT PROTEIN 2-RELATED	(1 of 6) PTHR46932:SF12 - HEAVY METAL-ASSOCIATED ISOPRENYLATED PLANT PROTEIN 47	GO:0046872	PTHR46932:SF12	Sobic.003G255900;Sobic.003G256000;Sobic.003G256100;Sobic.003G256200;Sobic.003G256300;Sobic.003G256400;Sobic.003G256500;Sobic.003G256550;Sobic.003G256600;Sobic.003G256700;Sobic.003G256800;Sobic.003G256900;Sobic.003G257000;Sobic.003G257050
gray_mean	S3_59454895	0.396978	2.2107e-07	159	3	59454895	6.65547	Sobic.003G256500.v3.2	Sobic.003G256500	Chr03	59453469	59455013	59454241	654	TRUE	Sb03g031140	similar to Putative uncharacterized protein B1144G04.30	(1 of 2) PTHR45811:SF33 - HEAVY METAL-ASSOCIATED ISOPRENYLATED PLANT PROTEIN 2-RELATED	(1 of 6) PTHR46932:SF12 - HEAVY METAL-ASSOCIATED ISOPRENYLATED PLANT PROTEIN 47	GO:0046872	PTHR46932:SF12	Sobic.003G255900;Sobic.003G256000;Sobic.003G256100;Sobic.003G256200;Sobic.003G256300;Sobic.003G256400;Sobic.003G256500;Sobic.003G256550;Sobic.003G256600;Sobic.003G256700;Sobic.003G256800;Sobic.003G256900;Sobic.003G257000;Sobic.003G257050
gray_mean	S4_2556983	-0.396826	2.2364e-07	159	4	2556983	6.65045	Sobic.004G031700.v3.2	Sobic.004G031700	Chr04	2554115	2562660	2558387	1404	TRUE	Sb04g002740		(1 of 1) PTHR15315:SF26 - EARLY GIRL, ISOFORM A	(1 of 1) PTHR15315:SF26 - EARLY GIRL, ISOFORM A		PTHR15315:SF26	Sobic.004G031300;Sobic.004G031400;Sobic.004G031501;Sobic.004G031600;Sobic.004G031700;Sobic.004G031800;Sobic.004G031900;Sobic.004G032000;Sobic.004G032100;Sobic.004G032200;Sobic.004G032300
gray_mean	S9_59139101	-0.396822	2.23706e-07	159	9	59139101	6.65032	Sobic.009G257200.v3.2	Sobic.009G257200	Chr09	59135385	59139888	59137636	1465	TRUE	Sb09g030690	similar to Putative uncharacterized protein P0663C08.15	(1 of 1) PTHR11909:SF521 - CASEIN KINASE 1-LIKE PROTEIN 2	(1 of 1) PTHR11909:SF352 - OS05G0593800 PROTEIN	GO:0004672 GO:0004713 GO:0005524 GO:0006468	PTHR11909:SF352	Sobic.009G256900;Sobic.009G257000;Sobic.009G257100;Sobic.009G257200;Sobic.009G257300;Sobic.009G257400;Sobic.009G257500;Sobic.009G257600;Sobic.009G257700;Sobic.009G257800
gray_mean	S3_71605396	-0.396794	2.24182e-07	159	3	71605396	6.6494	Sobic.003G408400.v3.2	Sobic.003G408400	Chr03	71606005	71607642	71606823	1427	FALSE	Sb03g044320	similar to Putative transcription factor PCF3	(1 of 2) PTHR31072:SF4 - TRANSCRIPTION FACTOR TCP20-RELATED	(1 of 1) PTHR31072:SF4 - TRANSCRIPTION FACTOR TCP20-RELATED		PTHR31072:SF4	Sobic.003G407800;Sobic.003G407900;Sobic.003G407950;Sobic.003G408000;Sobic.003G408100;Sobic.003G408200;Sobic.003G408300;Sobic.003G408400;Sobic.003G408500;Sobic.003G408600;Sobic.003G408700;Sobic.003G408800;Sobic.003G408900
gray_mean	S8_60829753	-0.396687	2.26022e-07	159	8	60829753	6.64585	Sobic.008G173700.v3.2	Sobic.008G173700	Chr08	60827448	60830917	60829182	571	TRUE	Sb08g021830	similar to Cyclic nucleotide-gated ion channel 7, putative, expressed	(1 of 1) PTHR45651:SF42 - CYCLIC NUCLEOTIDE-GATED ION CHANNEL 6-RELATED	(1 of 1) PTHR45651:SF4 - OS12G0468500 PROTEIN	GO:0005216 GO:0005249 GO:0005515 GO:0006811 GO:0006813 GO:0016020 GO:0055085	PTHR45651:SF4	Sobic.008G173500;Sobic.008G173601;Sobic.008G173700;Sobic.008G173800;Sobic.008G173900;Sobic.008G174000;Sobic.008G174100;Sobic.008G174200;Sobic.008G174300
gray_mean	S4_61703289	0.396617	2.2724e-07	159	4	61703289	6.64351	Sobic.004G273200.v3.2	Sobic.004G273200	Chr04	61698385	61701409	61699897	3392	FALSE	Sb04g031050	similar to Putative uncharacterized protein	(1 of 1) PTHR31062:SF288 - XYLOGLUCAN ENDOTRANSGLUCOSYLASE_HYDROLASE PROTEIN 30-RELATED	(1 of 1) PTHR31062:SF280 - XYLOGLUCAN ENDOTRANSGLUCOSYLASE_HYDROLASE	GO:0004553 GO:0005618 GO:0005975 GO:0010411 GO:0016762 GO:0042546 GO:0044042 GO:0048046	PTHR31062:SF280	Sobic.004G273000;Sobic.004G273100;Sobic.004G273200;Sobic.004G273300;Sobic.004G273400;Sobic.004G273500;Sobic.004G273550;Sobic.004G273600
gray_mean	S4_52092350	-0.396574	2.27983e-07	159	4	52092350	6.6421	Sobic.004G169600.v3.2	Sobic.004G169600	Chr04	52076216	52084272	52080244	12106	FALSE	Sb04g022100	weakly similar to Rab11 binding protein-like	(1 of 1) PTHR14221:SF57 - TRANSDUCIN_WD40 REPEAT-LIKE SUPERFAMILY PROTEIN	(1 of 1) PTHR14221:SF42 - TRANSDUCIN_WD40 REPEAT-LIKE SUPERFAMILY PROTEIN	GO:0005515	PTHR14221:SF42	Sobic.004G169300;Sobic.004G169401;Sobic.004G169501;Sobic.004G169600;Sobic.004G169700;Sobic.004G169800
gray_mean	S4_52092375	-0.396574	2.27983e-07	159	4	52092375	6.6421	Sobic.004G169600.v3.2	Sobic.004G169600	Chr04	52076216	52084272	52080244	12131	FALSE	Sb04g022100	weakly similar to Rab11 binding protein-like	(1 of 1) PTHR14221:SF57 - TRANSDUCIN_WD40 REPEAT-LIKE SUPERFAMILY PROTEIN	(1 of 1) PTHR14221:SF42 - TRANSDUCIN_WD40 REPEAT-LIKE SUPERFAMILY PROTEIN	GO:0005515	PTHR14221:SF42	Sobic.004G169300;Sobic.004G169401;Sobic.004G169501;Sobic.004G169600;Sobic.004G169700;Sobic.004G169800
gray_mean	S4_52092362	-0.396574	2.27983e-07	159	4	52092362	6.6421	Sobic.004G169600.v3.2	Sobic.004G169600	Chr04	52076216	52084272	52080244	12118	FALSE	Sb04g022100	weakly similar to Rab11 binding protein-like	(1 of 1) PTHR14221:SF57 - TRANSDUCIN_WD40 REPEAT-LIKE SUPERFAMILY PROTEIN	(1 of 1) PTHR14221:SF42 - TRANSDUCIN_WD40 REPEAT-LIKE SUPERFAMILY PROTEIN	GO:0005515	PTHR14221:SF42	Sobic.004G169300;Sobic.004G169401;Sobic.004G169501;Sobic.004G169600;Sobic.004G169700;Sobic.004G169800
gray_mean	S3_72475872	-0.396531	2.28726e-07	159	3	72475872	6.64068	Sobic.003G419500.v3.2	Sobic.003G419500	Chr03	72475399	72477282	72476340	468	TRUE	Sb03g045280	similar to Putative xylanase inhibitor	(1 of 2) PTHR47965:SF22 - EUKARYOTIC ASPARTYL PROTEASE FAMILY PROTEIN	(1 of 1) PTHR47965:SF61 - OS01G0937100 PROTEIN		PTHR47965:SF61	Sobic.003G418600;Sobic.003G418700;Sobic.003G418733;Sobic.003G418766;Sobic.003G418800;Sobic.003G418900;Sobic.003G419000;Sobic.003G419100;Sobic.003G419200;Sobic.003G419300;Sobic.003G419400;Sobic.003G419500;Sobic.003G419600;Sobic.003G419700;Sobic.003G419800;Sobic.003G419900;Sobic.003G420000
gray_mean	S9_10957553	-0.396077	2.36771e-07	159	9	10957553	6.62567	Sobic.009G080266.v3.2	Sobic.009G080266	Chr09	10951019	10952688	10951853	5700	FALSE				(1 of 2) PTHR23002:SF89 - CCHC-TYPE DOMAIN-CONTAINING PROTEIN	GO:0003676 GO:0008270	PTHR23002:SF89	Sobic.009G080233;Sobic.009G080266
gray_mean	S9_59321314	0.396072	2.3686e-07	159	9	59321314	6.62551	Sobic.009G259900.v3.2	Sobic.009G259900	Chr09	59321024	59328186	59324605	3291	TRUE	Sb09g030910	similar to H0820C10.3 protein	(1 of 1) PTHR22891:SF157 - PROTEIN ARGONAUTE 4	(1 of 1) PTHR22891:SF185 - PROTEIN ARGONAUTE 4B	GO:0003676 GO:0003723 GO:0005515	PTHR22891:SF185	Sobic.009G259300;Sobic.009G259400;Sobic.009G259500;Sobic.009G259600;Sobic.009G259700;Sobic.009G259800;Sobic.009G259900;Sobic.009G260000;Sobic.009G260200;Sobic.009G260350;Sobic.009G260500;Sobic.009G260550;Sobic.009G260600
gray_mean	S9_59321549	0.396072	2.3686e-07	159	9	59321549	6.62551	Sobic.009G259900.v3.2	Sobic.009G259900	Chr09	59321024	59328186	59324605	3056	TRUE	Sb09g030910	similar to H0820C10.3 protein	(1 of 1) PTHR22891:SF157 - PROTEIN ARGONAUTE 4	(1 of 1) PTHR22891:SF185 - PROTEIN ARGONAUTE 4B	GO:0003676 GO:0003723 GO:0005515	PTHR22891:SF185	Sobic.009G259300;Sobic.009G259400;Sobic.009G259500;Sobic.009G259600;Sobic.009G259700;Sobic.009G259800;Sobic.009G259900;Sobic.009G260000;Sobic.009G260200;Sobic.009G260350;Sobic.009G260500;Sobic.009G260550;Sobic.009G260600
gray_mean	S1_9918898	0.39591	2.39808e-07	159	1	9918898	6.62014	Sobic.001G125900.v3.2	Sobic.001G125900	Chr01	9916344	9921119	9918731	167	TRUE	Sb01g011050	similar to Lipoxygenase	(1 of 1) PTHR11771:SF126 - LINOLEATE 9S-LIPOXYGENASE 1	(1 of 5) K15718 - linoleate 9S-lipoxygenase (LOX1_5)	GO:0005515 GO:0016491 GO:0016702 GO:0046872	PTHR11771:SF49	Sobic.001G125400;Sobic.001G125500;Sobic.001G125600;Sobic.001G125700;Sobic.001G125800;Sobic.001G125900;Sobic.001G126000;Sobic.001G126100;Sobic.001G126200;Sobic.001G126300;Sobic.001G126400;Sobic.001G126500;Sobic.001G126600;Sobic.001G126800;Sobic.001G126900
gray_mean	S9_56646940	0.395819	2.41469e-07	159	9	56646940	6.61714	Sobic.009G224300.v3.2	Sobic.009G224300	Chr09	56643331	56647878	56645604	1336	TRUE	Sb09g027780	Predicted protein		(1 of 1) IPR010998//IPR023109 - Integrase, Lambda-type, N-terminal // Integrase/recombinase, N-terminal		PTHR36786:SF1	Sobic.009G223400;Sobic.009G223500;Sobic.009G223600;Sobic.009G223700;Sobic.009G223800;Sobic.009G223900;Sobic.009G224000;Sobic.009G224100;Sobic.009G224200;Sobic.009G224300;Sobic.009G224400;Sobic.009G224500;Sobic.009G224600;Sobic.009G224700;Sobic.009G224800;Sobic.009G224900;Sobic.009G225000
gray_mean	S9_56646934	0.395819	2.41469e-07	159	9	56646934	6.61714	Sobic.009G224300.v3.2	Sobic.009G224300	Chr09	56643331	56647878	56645604	1330	TRUE	Sb09g027780	Predicted protein		(1 of 1) IPR010998//IPR023109 - Integrase, Lambda-type, N-terminal // Integrase/recombinase, N-terminal		PTHR36786:SF1	Sobic.009G223400;Sobic.009G223500;Sobic.009G223600;Sobic.009G223700;Sobic.009G223800;Sobic.009G223900;Sobic.009G224000;Sobic.009G224100;Sobic.009G224200;Sobic.009G224300;Sobic.009G224400;Sobic.009G224500;Sobic.009G224600;Sobic.009G224700;Sobic.009G224800;Sobic.009G224900;Sobic.009G225000
gray_mean	S5_9081694	0.395553	2.46403e-07	159	5	9081694	6.60835	Sobic.005G074700.v3.2	Sobic.005G074700	Chr05	9079874	9080513	9080193	1501	FALSE				(1 of 64) PF14368 - Probable lipid transfer (LTP_2)			Sobic.005G074500;Sobic.005G074600;Sobic.005G074650;Sobic.005G074700;Sobic.005G074800;Sobic.005G074900
gray_mean	S4_65237870	-0.395549	2.46469e-07	159	4	65237870	6.60824	Sobic.004G316500.v3.2	Sobic.004G316500	Chr04	65234105	65238311	65236208	1662	TRUE			(1 of 1) PTHR12632:SF67 - NUCLEAR TRANSCRIPTION FACTOR Y SUBUNIT A-5	(1 of 1) PTHR12632:SF48 - NUCLEAR TRANSCRIPTION FACTOR Y SUBUNIT	GO:0003700 GO:0006355	PTHR12632:SF48	Sobic.004G315800;Sobic.004G315850;Sobic.004G315900;Sobic.004G316000;Sobic.004G316100;Sobic.004G316200;Sobic.004G316300;Sobic.004G316350;Sobic.004G316400;Sobic.004G316500;Sobic.004G316600;Sobic.004G316700;Sobic.004G316800;Sobic.004G316900;Sobic.004G317000;Sobic.004G317050
gray_mean	S4_65234810	-0.395549	2.46469e-07	159	4	65234810	6.60824	Sobic.004G316500.v3.2	Sobic.004G316500	Chr04	65234105	65238311	65236208	1398	TRUE			(1 of 1) PTHR12632:SF67 - NUCLEAR TRANSCRIPTION FACTOR Y SUBUNIT A-5	(1 of 1) PTHR12632:SF48 - NUCLEAR TRANSCRIPTION FACTOR Y SUBUNIT	GO:0003700 GO:0006355	PTHR12632:SF48	Sobic.004G315800;Sobic.004G315850;Sobic.004G315900;Sobic.004G316000;Sobic.004G316100;Sobic.004G316200;Sobic.004G316300;Sobic.004G316350;Sobic.004G316400;Sobic.004G316500;Sobic.004G316600;Sobic.004G316700;Sobic.004G316800;Sobic.004G316900;Sobic.004G317000;Sobic.004G317050
gray_mean	S4_65234670	-0.395549	2.46469e-07	159	4	65234670	6.60824	Sobic.004G316500.v3.2	Sobic.004G316500	Chr04	65234105	65238311	65236208	1538	TRUE			(1 of 1) PTHR12632:SF67 - NUCLEAR TRANSCRIPTION FACTOR Y SUBUNIT A-5	(1 of 1) PTHR12632:SF48 - NUCLEAR TRANSCRIPTION FACTOR Y SUBUNIT	GO:0003700 GO:0006355	PTHR12632:SF48	Sobic.004G315800;Sobic.004G315850;Sobic.004G315900;Sobic.004G316000;Sobic.004G316100;Sobic.004G316200;Sobic.004G316300;Sobic.004G316350;Sobic.004G316400;Sobic.004G316500;Sobic.004G316600;Sobic.004G316700;Sobic.004G316800;Sobic.004G316900;Sobic.004G317000;Sobic.004G317050
gray_mean	S4_65234662	-0.395549	2.46469e-07	159	4	65234662	6.60824	Sobic.004G316500.v3.2	Sobic.004G316500	Chr04	65234105	65238311	65236208	1546	TRUE			(1 of 1) PTHR12632:SF67 - NUCLEAR TRANSCRIPTION FACTOR Y SUBUNIT A-5	(1 of 1) PTHR12632:SF48 - NUCLEAR TRANSCRIPTION FACTOR Y SUBUNIT	GO:0003700 GO:0006355	PTHR12632:SF48	Sobic.004G315800;Sobic.004G315850;Sobic.004G315900;Sobic.004G316000;Sobic.004G316100;Sobic.004G316200;Sobic.004G316300;Sobic.004G316350;Sobic.004G316400;Sobic.004G316500;Sobic.004G316600;Sobic.004G316700;Sobic.004G316800;Sobic.004G316900;Sobic.004G317000;Sobic.004G317050
gray_mean	S1_57665002	-0.395512	2.47164e-07	159	1	57665002	6.60702	Sobic.001G296800.v3.2	Sobic.001G296800	Chr01	57663189	57668821	57666005	1003	TRUE			(1 of 1) PTHR16220:SF0 - WD REPEAT-CONTAINING PROTEIN WRAP73	(1 of 1) PTHR16220:SF0 - WD REPEAT-CONTAINING PROTEIN WRAP73	GO:0005515	PTHR16220:SF0	Sobic.001G296700;Sobic.001G296800;Sobic.001G296900;Sobic.001G297000
gray_mean	S1_57665164	-0.395512	2.47164e-07	159	1	57665164	6.60702	Sobic.001G296800.v3.2	Sobic.001G296800	Chr01	57663189	57668821	57666005	841	TRUE			(1 of 1) PTHR16220:SF0 - WD REPEAT-CONTAINING PROTEIN WRAP73	(1 of 1) PTHR16220:SF0 - WD REPEAT-CONTAINING PROTEIN WRAP73	GO:0005515	PTHR16220:SF0	Sobic.001G296700;Sobic.001G296800;Sobic.001G296900;Sobic.001G297000
gray_mean	S3_61331038	-0.395507	2.47267e-07	159	3	61331038	6.60683	Sobic.003G277600.v3.2	Sobic.003G277600	Chr03	61330543	61337175	61333859	2821	TRUE	Sb03g032940	similar to Os01g0716800 protein	(1 of 1) PTHR45666:SF5 - TYPE IV INOSITOL POLYPHOSPHATE 5-PHOSPHATASE 3	(1 of 1) PTHR45666:SF66 - OS05G0535600 PROTEIN	GO:0016791 GO:0046856	PTHR45666:SF66	Sobic.003G276500;Sobic.003G276700;Sobic.003G276750;Sobic.003G276800;Sobic.003G276901;Sobic.003G277000;Sobic.003G277100;Sobic.003G277200;Sobic.003G277300;Sobic.003G277400;Sobic.003G277500;Sobic.003G277550;Sobic.003G277600;Sobic.003G277700;Sobic.003G277800;Sobic.003G277850
gray_mean	S1_64882284	-0.3955	2.474e-07	159	1	64882284	6.6066	Sobic.001G358900.v3.2	Sobic.001G358900	Chr01	64882026	64883966	64882996	712	TRUE	Sb01g034270	similar to Putative Myb-like DNA-binding protein	(1 of 1) PTHR47997:SF88 - TRANSCRIPTION FACTOR MYB61	(1 of 1) PTHR47997:SF2 - MYB-LIKE DNA-BINDING DOMAIN CONTAINING PROTEIN		PTHR47997:SF2	Sobic.001G358700;Sobic.001G358800;Sobic.001G358900;Sobic.001G359000;Sobic.001G359100;Sobic.001G359200;Sobic.001G359300;Sobic.001G359400
gray_mean	S6_4469365	-0.395466	2.48027e-07	159	6	4469365	6.6055	Sobic.006G025350.v3.2	Sobic.006G025350	Chr06	4449839	4451794	4450816	18549	FALSE				(1 of 2) PTHR23002:SF89 - CCHC-TYPE DOMAIN-CONTAINING PROTEIN	GO:0003676 GO:0008270	PTHR23002:SF89	Sobic.006G025350;Sobic.006G025400
gray_mean	S2_6573569	-0.395434	2.48632e-07	159	2	6573569	6.60444	Sobic.002G066300.v3.2	Sobic.002G066300	Chr02	6571868	6576073	6573970	401	TRUE	Sb02g005560	similar to Putative uncharacterized protein	(1 of 1) PTHR31205:SF69 - ACTIN CROSS-LINKING PROTEIN (DUF569)	(1 of 1) PTHR31205:SF54 - OS07G0171500 PROTEIN		PTHR31205:SF54	Sobic.002G065900;Sobic.002G066000;Sobic.002G066100;Sobic.002G066200;Sobic.002G066300;Sobic.002G066350;Sobic.002G066400;Sobic.002G066600;Sobic.002G066700;Sobic.002G066800;Sobic.002G066901
gray_mean	S1_71822903	0.395421	2.48892e-07	159	1	71822903	6.60399	Sobic.001G440300.v3.2	Sobic.001G440300	Chr01	71822775	71824781	71823778	875	TRUE			(1 of 7) PTHR24015:SF1832 - OS03G0241800 PROTEIN	(1 of 6) PTHR24015:SF1832 - OS03G0241800 PROTEIN	GO:0005515 GO:0008270	PTHR24015:SF1832	Sobic.001G439800;Sobic.001G439850;Sobic.001G439900;Sobic.001G440000;Sobic.001G440100;Sobic.001G440200;Sobic.001G440300;Sobic.001G440401;Sobic.001G440500;Sobic.001G440600;Sobic.001G440700
gray_mean	S8_16939721	0.395283	2.515e-07	159	8	16939721	6.59946	Sobic.008G085400.v3.2	Sobic.008G085400	Chr08	16874908	16876550	16875729	63992	FALSE
gray_mean	S8_16939766	0.395283	2.515e-07	159	8	16939766	6.59946	Sobic.008G085400.v3.2	Sobic.008G085400	Chr08	16874908	16876550	16875729	64037	FALSE
gray_mean	S3_61063158	-0.39523	2.52527e-07	159	3	61063158	6.59769	Sobic.003G274700.v3.2	Sobic.003G274700	Chr03	61061672	61063313	61062492	666	TRUE	Sb03g032660	similar to Lipase-like	(1 of 3) 3.1.1.3//3.1.1.32 - triacylglycerol lipase. / triglyceride lipase. // phospholipase A1. / phospholipase A1.	(1 of 3) 3.1.1.23//3.1.1.32//3.1.1.79 - acylglycerol lipase. / monoacylglycerol lipase. // phospholipase A1. / phospholipase A1. // hormone-sensitive lipase. / HSL.	GO:0006629	PTHR31828:SF10	Sobic.003G274000;Sobic.003G274100;Sobic.003G274200;Sobic.003G274300;Sobic.003G274400;Sobic.003G274500;Sobic.003G274600;Sobic.003G274700
gray_mean	S3_54714993	-0.395227	2.52575e-07	159	3	54714993	6.59761	Sobic.003G212500.v3.2	Sobic.003G212500	Chr03	54711917	54715142	54713529	1464	TRUE	Sb03g027220	similar to Co-chaperone Hsc20 family protein, expressed	(1 of 1) K04082 - molecular chaperone HscB (hscB, HSCB, HSC20)	(1 of 1) K04082 - molecular chaperone HscB (hscB, HSCB, HSC20)	GO:0051259	PTHR14021:SF15	Sobic.003G212100;Sobic.003G212300;Sobic.003G212400;Sobic.003G212500;Sobic.003G212600;Sobic.003G212700;Sobic.003G212800;Sobic.003G212900;Sobic.003G213000;Sobic.003G213100
gray_mean	S3_7134250	-0.395217	2.5277e-07	159	3	7134250	6.59727	Sobic.003G083200.v3.2	Sobic.003G083200	Chr03	7131291	7133895	7132593	1657	FALSE	Sb03g007000	similar to Calmodulin-binding protein-like	(1 of 1) PTHR31713:SF18 - CALMODULIN-BINDING PROTEIN 60 B	(1 of 1) PTHR31713:SF42 - PROTEIN SAR DEFICIENT 1		PTHR31713:SF42	Sobic.003G082700;Sobic.003G082800;Sobic.003G082900;Sobic.003G082950;Sobic.003G083000;Sobic.003G083100;Sobic.003G083200;Sobic.003G083300;Sobic.003G083400
gray_mean	S10_786506	-0.395022	2.56527e-07	159	10	786506	6.59087	Sobic.010G009600.v3.2	Sobic.010G009600	Chr10	785995	790733	788364	1858	TRUE			(1 of 1) PTHR44259:SF116 - DUF295 DOMAIN-CONTAINING PROTEIN	(1 of 49) IPR001810//IPR005174//IPR036047 - F-box domain // Domain unknown function DUF295 // F-box-like domain superfamily	GO:0005515	PTHR33800:SF16	Sobic.010G008800;Sobic.010G008900;Sobic.010G009100;Sobic.010G009200;Sobic.010G009250;Sobic.010G009300;Sobic.010G009400;Sobic.010G009466;Sobic.010G009532;Sobic.010G009600;Sobic.010G009700;Sobic.010G009800;Sobic.010G009900;Sobic.010G010000
gray_mean	S1_8170299	-0.394947	2.57993e-07	159	1	8170299	6.58839	Sobic.001G106200.v3.2	Sobic.001G106200	Chr01	8180004	8187693	8183848	13549	FALSE	Sb01g009480	similar to Homeotic protein knotted-1	(1 of 7) PF03789//PF03790//PF03791//PF05920 - ELK domain (ELK) // KNOX1 domain (KNOX1) // KNOX2 domain (KNOX2) // Homeobox KN domain (Homeobox_KN)	(1 of 1) PTHR11850:SF234 - HOMEOBOX PROTEIN KNOTTED-1-LIKE 6	GO:0003677 GO:0005634 GO:0006355	PTHR11850:SF234	Sobic.001G106000;Sobic.001G106100;Sobic.001G106200;Sobic.001G106300;Sobic.001G106400;Sobic.001G106500;Sobic.001G106550
gray_mean	S2_57107448	-0.394915	2.58627e-07	159	2	57107448	6.58733	Sobic.002G186900.v3.2	Sobic.002G186900	Chr02	57109114	57114153	57111633	4185	FALSE	Sb02g023480	similar to Enolase	(1 of 1) PTHR11902:SF42 - ENOLASE 1, CHLOROPLASTIC	(1 of 1) PTHR11902:SF42 - ENOLASE 1, CHLOROPLASTIC	GO:0000015 GO:0000287 GO:0004634 GO:0006096	PTHR11902:SF42	Sobic.002G186600;Sobic.002G186700;Sobic.002G186800;Sobic.002G186900;Sobic.002G186966;Sobic.002G187032;Sobic.002G187100;Sobic.002G187200;Sobic.002G187300
gray_mean	S1_57508712	-0.394849	2.59931e-07	159	1	57508712	6.58514	Sobic.001G296100.v3.2	Sobic.001G296100	Chr01	57496306	57500534	57498420	10292	FALSE	Sb01g028920	similar to BZIP, putative, expressed	(1 of 2) PTHR21450:SF9 - BZIP-LIKE PROTEIN-RELATED	(1 of 1) PTHR21450:SF9 - BZIP-LIKE PROTEIN-RELATED		PTHR21450:SF9	Sobic.001G295800;Sobic.001G295900;Sobic.001G296000;Sobic.001G296100;Sobic.001G296300
gray_mean	S7_4055289	-0.394832	2.60254e-07	159	7	4055289	6.5846	Sobic.007G041100.v3.2	Sobic.007G041100	Chr07	4052618	4054997	4053807	1482	FALSE			(1 of 23) PTHR31900:SF22 - FBD _ LEUCINE RICH REPEAT DOMAINS CONTAINING PROTEIN-RELATED	(1 of 4) PTHR32141:SF34 - OS12G0557900 PROTEIN	GO:0005515	PTHR32141:SF150	Sobic.007G040400;Sobic.007G040500;Sobic.007G040600;Sobic.007G040700;Sobic.007G040800;Sobic.007G040900;Sobic.007G041000;Sobic.007G041100;Sobic.007G041200;Sobic.007G041300;Sobic.007G041400;Sobic.007G041500;Sobic.007G041600;Sobic.007G041701
gray_mean	S7_4055281	-0.394832	2.60254e-07	159	7	4055281	6.5846	Sobic.007G041100.v3.2	Sobic.007G041100	Chr07	4052618	4054997	4053807	1474	FALSE			(1 of 23) PTHR31900:SF22 - FBD _ LEUCINE RICH REPEAT DOMAINS CONTAINING PROTEIN-RELATED	(1 of 4) PTHR32141:SF34 - OS12G0557900 PROTEIN	GO:0005515	PTHR32141:SF150	Sobic.007G040400;Sobic.007G040500;Sobic.007G040600;Sobic.007G040700;Sobic.007G040800;Sobic.007G040900;Sobic.007G041000;Sobic.007G041100;Sobic.007G041200;Sobic.007G041300;Sobic.007G041400;Sobic.007G041500;Sobic.007G041600;Sobic.007G041701
gray_mean	S10_56030236	-0.39473	2.62273e-07	159	10	56030236	6.58125	Sobic.010G217400.v3.2	Sobic.010G217400	Chr10	56029460	56037659	56033559	3323	TRUE			(1 of 1) PTHR48005:SF64 - PROTEIN KINASE DOMAIN-CONTAINING PROTEIN	(1 of 1) PTHR48010:SF93 - OS05G0595800 PROTEIN	GO:0004672 GO:0004713 GO:0005515 GO:0005524 GO:0006468	PTHR48007:SF70	Sobic.010G216700;Sobic.010G216800;Sobic.010G216901;Sobic.010G217001;Sobic.010G217100;Sobic.010G217200;Sobic.010G217400;Sobic.010G217466;Sobic.010G217532;Sobic.010G217600
gray_mean	S6_55082363	-0.394722	2.62434e-07	159	6	55082363	6.58098	Sobic.006G198500.v3.2	Sobic.006G198500	Chr06	55082027	55085092	55083559	1196	TRUE	Sb06g027060	similar to OSIGBa0142I02-OSIGBa0101B20.17 protein	(1 of 1) PTHR43220:SF7 - SNARE ASSOCIATED GOLGI PROTEIN FAMILY	(1 of 1) PTHR43220:SF6 - OS04G0592600 PROTEIN		PTHR43220:SF6	Sobic.006G197900;Sobic.006G198000;Sobic.006G198200;Sobic.006G198300;Sobic.006G198400;Sobic.006G198500;Sobic.006G198600;Sobic.006G198700;Sobic.006G198800;Sobic.006G198900;Sobic.006G199000;Sobic.006G199100
gray_mean	S6_55082382	-0.394722	2.62434e-07	159	6	55082382	6.58098	Sobic.006G198500.v3.2	Sobic.006G198500	Chr06	55082027	55085092	55083559	1177	TRUE	Sb06g027060	similar to OSIGBa0142I02-OSIGBa0101B20.17 protein	(1 of 1) PTHR43220:SF7 - SNARE ASSOCIATED GOLGI PROTEIN FAMILY	(1 of 1) PTHR43220:SF6 - OS04G0592600 PROTEIN		PTHR43220:SF6	Sobic.006G197900;Sobic.006G198000;Sobic.006G198200;Sobic.006G198300;Sobic.006G198400;Sobic.006G198500;Sobic.006G198600;Sobic.006G198700;Sobic.006G198800;Sobic.006G198900;Sobic.006G199000;Sobic.006G199100
gray_mean	S8_15666679	-0.394365	2.69637e-07	159	8	15666679	6.56922	Sobic.008G082600.v3.2	Sobic.008G082600	Chr08	15593730	15594402	15594066	72613	FALSE
gray_mean	S6_44826870	-0.394314	2.7066e-07	159	6	44826870	6.56758	Sobic.006G079900.v3.2	Sobic.006G079900	Chr06	44828343	44831646	44829994	3124	FALSE			(1 of 1) K12181 - COP9 signalosome complex subunit 8 (COPS8, CSN8)	(1 of 1) K12181 - COP9 signalosome complex subunit 8 (COPS8, CSN8)		PTHR13339:SF0	Sobic.006G079800;Sobic.006G079900;Sobic.006G080000;Sobic.006G080050;Sobic.006G080100;Sobic.006G080200
gray_mean	S6_44826830	-0.394314	2.7066e-07	159	6	44826830	6.56758	Sobic.006G079900.v3.2	Sobic.006G079900	Chr06	44828343	44831646	44829994	3164	FALSE			(1 of 1) K12181 - COP9 signalosome complex subunit 8 (COPS8, CSN8)	(1 of 1) K12181 - COP9 signalosome complex subunit 8 (COPS8, CSN8)		PTHR13339:SF0	Sobic.006G079800;Sobic.006G079900;Sobic.006G080000;Sobic.006G080050;Sobic.006G080100;Sobic.006G080200
gray_mean	S2_6275820	-0.394309	2.70774e-07	159	2	6275820	6.56739	Sobic.002G064500.v3.2	Sobic.002G064500	Chr02	6275656	6279040	6277348	1528	TRUE	Sb02g005380	similar to 1-deoxy-D-xylulose 5-phosphate synthase	(1 of 1) PTHR43322:SF5 - 1-DEOXY-D-XYLULOSE-5-PHOSPHATE SYNTHASE, CHLOROPLASTIC	(1 of 1) 1.1.1.267//2.2.1.7 - 1-deoxy-D-xylulose-5-phosphate reductoisomerase. / DXP-reductoisomerase. // 1-deoxy-D-xylulose-5-phosphate synthase. / DXP-synthase.	GO:0003824 GO:0008661 GO:0016114	PTHR43322:SF4	Sobic.002G063900;Sobic.002G064000;Sobic.002G064100;Sobic.002G064200;Sobic.002G064400;Sobic.002G064450;Sobic.002G064500;Sobic.002G064600
gray_mean	S7_889829	0.394167	2.73704e-07	159	7	889829	6.56272	Sobic.007G009700.v3.2	Sobic.007G009700	Chr07	888845	892590	890717	888	TRUE	Sb07g001010	similar to Putative uncharacterized protein	(1 of 1) K12839 - survival of motor neuron-related-splicing factor 30 (SMNDC1, SPF30)	(1 of 1) K12839 - survival of motor neuron-related-splicing factor 30 (SMNDC1, SPF30)	GO:0003723 GO:0005634 GO:0005737 GO:0006397	PTHR13681:SF26	Sobic.007G009100;Sobic.007G009200;Sobic.007G009300;Sobic.007G009400;Sobic.007G009500;Sobic.007G009600;Sobic.007G009700;Sobic.007G009800;Sobic.007G009900;Sobic.007G010000;Sobic.007G010100;Sobic.007G010200;Sobic.007G010300;Sobic.007G010350;Sobic.007G010400
gray_mean	S1_61354679	-0.394033	2.76477e-07	159	1	61354679	6.55834	Sobic.001G326400.v3.2	Sobic.001G326400	Chr01	61353024	61355357	61354190	489	TRUE	Sb01g031610	similar to Putative uncharacterized protein	(1 of 15) 2.7.1.21 - thymidine kinase. / thymidine kinase.	(1 of 3) PTHR47954:SF1 - OS02G0217300 PROTEIN	GO:0004497 GO:0005506 GO:0016705 GO:0020037	PTHR47954:SF1	Sobic.001G326100;Sobic.001G326200;Sobic.001G326300;Sobic.001G326400;Sobic.001G326500;Sobic.001G326600;Sobic.001G326700;Sobic.001G326800;Sobic.001G326900;Sobic.001G327000;Sobic.001G327100;Sobic.001G327200;Sobic.001G327300
gray_mean	S5_16410288	-0.394019	2.76783e-07	159	5	16410288	6.55786	Sobic.005G099700.v3.2	Sobic.005G099700	Chr05	16409472	16410393	16409932	356	TRUE	Sb05g008600	similar to Chromosome chr2 scaffold_11, whole genome shotgun sequence	(1 of 1) PTHR14241:SF37 - EXPRESSED PROTEIN	(1 of 5) PF07534 - TLD (TLD)			Sobic.005G099600;Sobic.005G099700;Sobic.005G099800
gray_mean	S10_6191581	-0.39396	2.78021e-07	159	10	6191581	6.55592	Sobic.010G075500.v3.2	Sobic.010G075500	Chr10	6189481	6191248	6190364	1217	FALSE							Sobic.010G075100;Sobic.010G075200;Sobic.010G075300;Sobic.010G075500;Sobic.010G075600;Sobic.010G075700;Sobic.010G075800;Sobic.010G075900;Sobic.010G076000;Sobic.010G076100
gray_mean	S2_12543775	-0.393879	2.79723e-07	159	2	12543775	6.55327	Sobic.002G105501.v3.2	Sobic.002G105501	Chr02	12536485	12537717	12537101	6674	FALSE							Sobic.002G105300;Sobic.002G105350;Sobic.002G105400;Sobic.002G105501;Sobic.002G105600;Sobic.002G105700
gray_mean	S10_46573162	-0.393825	2.8087e-07	159	10	46573162	6.5515	Sobic.010G158400.v3.2	Sobic.010G158400	Chr10	46573122	46573947	46573534	372	TRUE	Sb10g021077	weakly similar to Putative uncharacterized protein	(1 of 6) K10664 - E3 ubiquitin-protein ligase ATL6/9/15/31/42/55 [EC:6.3.2.19] (ATL6S)	(1 of 18) PTHR46539:SF2 - RING FINGER PROTEIN 150 ISOFORM X1	GO:0008270	PTHR46539:SF29	Sobic.010G158400;Sobic.010G158500
gray_mean	S5_44084526	-0.393473	2.88422e-07	159	5	44084526	6.53997	Sobic.005G114800.v3.2	Sobic.005G114800	Chr05	44114479	44135153	44124816	40290	FALSE			(1 of 1) PTHR13803:SF34 - PROTEIN TRANSPORT PROTEIN SEC24-LIKE CEF	(1 of 1) PTHR13803:SF33 - PROTEIN TRANSPORT PROTEIN SEC24-LIKE CEF	GO:0006886 GO:0006888 GO:0008270 GO:0030127	PTHR13803:SF33	Sobic.005G114800
gray_mean	S2_52366678	-0.393314	2.91911e-07	159	2	52366678	6.53475	Sobic.002G167600.v3.2	Sobic.002G167600	Chr02	52352365	52355693	52354029	12649	FALSE	Sb02g021133		(1 of 1) PTHR22966:SF61 - 2-AMINOETHANETHIOL DIOXYGENASE	(1 of 1) PTHR22966:SF61 - 2-AMINOETHANETHIOL DIOXYGENASE	GO:0016702	PTHR22966:SF61	Sobic.002G167400;Sobic.002G167500;Sobic.002G167600
gray_mean	S8_60654013	-0.39331	2.92002e-07	159	8	60654013	6.53461	Sobic.008G172900.v3.2	Sobic.008G172900	Chr08	60653570	60660879	60657224	3211	TRUE			(1 of 3) PTHR23155:SF1193 - DISEASE RESISTANCE PROTEIN RPP13-RELATED	(1 of 5) PTHR23155:SF1116 - OS11G0657900 PROTEIN	GO:0016887	PTHR23155:SF1116	Sobic.008G172600;Sobic.008G172700;Sobic.008G172800;Sobic.008G172900;Sobic.008G173000;Sobic.008G173100;Sobic.008G173200;Sobic.008G173300
gray_mean	S1_54461063	-0.393281	2.92645e-07	159	1	54461063	6.53366	Sobic.001G279000.v3.2	Sobic.001G279000	Chr01	54460256	54464469	54462362	1299	TRUE	Sb01g027450	Predicted protein		(1 of 163) PF12937 - F-box-like (F-box-like)	GO:0005515	PTHR36140:SF10	Sobic.001G279000;Sobic.001G279100;Sobic.001G279200
gray_mean	S1_54461066	-0.393281	2.92645e-07	159	1	54461066	6.53366	Sobic.001G279000.v3.2	Sobic.001G279000	Chr01	54460256	54464469	54462362	1296	TRUE	Sb01g027450	Predicted protein		(1 of 163) PF12937 - F-box-like (F-box-like)	GO:0005515	PTHR36140:SF10	Sobic.001G279000;Sobic.001G279100;Sobic.001G279200
gray_mean	S1_8406378	-0.393276	2.92747e-07	159	1	8406378	6.53351	Sobic.001G108350.v3.2	Sobic.001G108350	Chr01	8405395	8406219	8405807	571	FALSE							Sobic.001G107900;Sobic.001G108000;Sobic.001G108100;Sobic.001G108200;Sobic.001G108300;Sobic.001G108350;Sobic.001G108400;Sobic.001G108500;Sobic.001G108600;Sobic.001G108700;Sobic.001G108800;Sobic.001G108900
gray_mean	S5_17756733	-0.39322	2.9399e-07	159	5	17756733	6.53167	Sobic.005G102200.v3.2	Sobic.005G102200	Chr05	17752870	17754611	17753740	2993	FALSE	Sb05g008860	similar to Putative uncharacterized protein	(1 of 1) PTHR10209:SF787 - 1-AMINOCYCLOPROPANE-1-CARBOXYLATE OXIDASE HOMOLOG 1	(1 of 10) 1.14.20.2 - 2,4-dihydroxy-1,4-benzoxazin-3-one-glucoside dioxygenase. / DIBOA-Glc dioxygenase.		PTHR10209:SF873	Sobic.005G102100;Sobic.005G102200
gray_mean	S5_17770693	-0.39322	2.9399e-07	159	5	17770693	6.53167	Sobic.005G102200.v3.2	Sobic.005G102200	Chr05	17752870	17754611	17753740	16953	FALSE	Sb05g008860	similar to Putative uncharacterized protein	(1 of 1) PTHR10209:SF787 - 1-AMINOCYCLOPROPANE-1-CARBOXYLATE OXIDASE HOMOLOG 1	(1 of 10) 1.14.20.2 - 2,4-dihydroxy-1,4-benzoxazin-3-one-glucoside dioxygenase. / DIBOA-Glc dioxygenase.		PTHR10209:SF873	Sobic.005G102200
gray_mean	S1_67681194	0.393215	2.94085e-07	159	1	67681194	6.53153	Sobic.001G390400.v3.2	Sobic.001G390400	Chr01	67677297	67680123	67678710	2484	FALSE	Sb01g037020	similar to Putative uncharacterized protein				PTHR37234:SF1	Sobic.001G389700;Sobic.001G389800;Sobic.001G389900;Sobic.001G390000;Sobic.001G390200;Sobic.001G390300;Sobic.001G390400;Sobic.001G390500;Sobic.001G390700;Sobic.001G390800
gray_mean	S2_39886680	-0.393105	2.96551e-07	159	2	39886680	6.5279	Sobic.002G148700.v3.2	Sobic.002G148700	Chr02	39948582	39950215	39949398	62718	FALSE	Sb02g017220	similar to Os09g0272000 protein	(1 of 2) PTHR46932:SF12 - HEAVY METAL-ASSOCIATED ISOPRENYLATED PLANT PROTEIN 47	(1 of 1) PTHR46371:SF7 - HEAVY METAL-ASSOCIATED ISOPRENYLATED PLANT PROTEIN 46		PTHR46371:SF7
gray_mean	S7_59307230	-0.393065	2.97431e-07	159	7	59307230	6.52661	Sobic.007G158700.v3.2	Sobic.007G158700	Chr07	59306457	59312833	59309645	2415	TRUE	Sb07g023220	similar to Putative uncharacterized protein	(1 of 1) PTHR32176:SF92 - PATATIN-LIKE PROTEIN 2	(1 of 3) PTHR32176:SF103 - OS08G0376550 PROTEIN	GO:0006629	PTHR32176:SF46	Sobic.007G158200;Sobic.007G158300;Sobic.007G158400;Sobic.007G158500;Sobic.007G158600;Sobic.007G158700;Sobic.007G158800
gray_mean	S1_77660638	-0.392935	3.00361e-07	159	1	77660638	6.52236	Sobic.001G508600.v3.2	Sobic.001G508600	Chr01	77659999	77663294	77661646	1008	TRUE	Sb01g047480	similar to Putative uncharacterized protein	(1 of 1) PTHR10579:SF43 - C3HC4-TYPE RING FINGER PROTEIN-RELATED	(1 of 2) PTHR10579:SF132 - OS10G0464800 PROTEIN		PTHR10579:SF150	Sobic.001G508300;Sobic.001G508400;Sobic.001G508466;Sobic.001G508532;Sobic.001G508600;Sobic.001G508700;Sobic.001G508800;Sobic.001G508900;Sobic.001G509000;Sobic.001G509100
gray_mean	S6_44827898	-0.392904	3.01072e-07	159	6	44827898	6.52133	Sobic.006G079900.v3.2	Sobic.006G079900	Chr06	44828343	44831646	44829994	2096	FALSE			(1 of 1) K12181 - COP9 signalosome complex subunit 8 (COPS8, CSN8)	(1 of 1) K12181 - COP9 signalosome complex subunit 8 (COPS8, CSN8)		PTHR13339:SF0	Sobic.006G079800;Sobic.006G079900;Sobic.006G080000;Sobic.006G080050;Sobic.006G080100;Sobic.006G080200
gray_mean	S10_45100746	-0.392756	3.04432e-07	159	10	45100746	6.51651	Sobic.010G154150.v3.2	Sobic.010G154150	Chr10	44899318	44900415	44899866	200880	FALSE	Sb10g020590	Predicted protein	(1 of 1) PTHR35704:SF5 - (RAPE) HYPOTHETICAL PROTEIN	(1 of 1) PTHR35704:SF6 - OS06G0529900 PROTEIN		PTHR35704:SF6
gray_mean	S8_38829044	-0.392644	3.07023e-07	159	8	38829044	6.51283	Sobic.008G091785.v3.2	Sobic.008G091785	Chr08	38829377	38833678	38831527	2483	FALSE							Sobic.008G091785;Sobic.008G091842
gray_mean	S4_61734074	-0.392589	3.08286e-07	159	4	61734074	6.51105	Sobic.004G273550.v3.2	Sobic.004G273550	Chr04	61731459	61735602	61733530	544	TRUE	Sb04g031090	similar to Os02g0695700 protein	(1 of 3) PF13232 - Complex1_LYR-like (Complex1_LYR_1)			PTHR36724:SF1	Sobic.004G273100;Sobic.004G273200;Sobic.004G273300;Sobic.004G273400;Sobic.004G273500;Sobic.004G273550;Sobic.004G273600;Sobic.004G273800;Sobic.004G273900;Sobic.004G274000;Sobic.004G274100;Sobic.004G274200
gray_mean	S7_59412395	-0.392575	3.08626e-07	159	7	59412395	6.51057	Sobic.007G159800.v3.2	Sobic.007G159800	Chr07	59410962	59417573	59414267	1872	TRUE			(1 of 2) PTHR31100:SF69 - AT-HOOK MOTIF NUCLEAR-LOCALIZED PROTEIN 17-RELATED	(1 of 1) PTHR31100:SF89 - OS08G0478466 PROTEIN		PTHR31100:SF89	Sobic.007G159000;Sobic.007G159100;Sobic.007G159200;Sobic.007G159300;Sobic.007G159450;Sobic.007G159500;Sobic.007G159600;Sobic.007G159650;Sobic.007G159700;Sobic.007G159800;Sobic.007G159900;Sobic.007G160050;Sobic.007G160200
gray_mean	S2_67346617	0.392471	3.11048e-07	159	2	67346617	6.50717	Sobic.002G297000.v3.2	Sobic.002G297000	Chr02	67346020	67348981	67347500	883	TRUE	Sb02g032800	similar to Molybdenum cofactor sulfurase-like protein 1	(1 of 2) PTHR14237:SF19 - MOLYBDENUM COFACTOR SULFURASE	(1 of 3) PTHR14237:SF19 - MOLYBDENUM COFACTOR SULFURASE	GO:0003824 GO:0030151 GO:0030170	PTHR14237:SF19	Sobic.002G295900;Sobic.002G296000;Sobic.002G296100;Sobic.002G296200;Sobic.002G296300;Sobic.002G296400;Sobic.002G296500;Sobic.002G296600;Sobic.002G296800;Sobic.002G296900;Sobic.002G297000;Sobic.002G297100;Sobic.002G297200;Sobic.002G297300;Sobic.002G297400;Sobic.002G297500;Sobic.002G297600;Sobic.002G297700;Sobic.002G297800
gray_mean	S2_6850379	-0.392409	3.12491e-07	159	2	6850379	6.50516	Sobic.002G069050.v3.2	Sobic.002G069050	Chr02	6842563	6843607	6843085	7294	FALSE							Sobic.002G068600;Sobic.002G068701;Sobic.002G068800;Sobic.002G068900;Sobic.002G069000;Sobic.002G069050;Sobic.002G069100;Sobic.002G069166
gray_mean	S9_48178207	0.392399	3.1272e-07	159	9	48178207	6.50484	Sobic.009G128200.v3.2	Sobic.009G128200	Chr09	48173470	48179347	48176408	1799	TRUE							Sobic.009G127900;Sobic.009G128000;Sobic.009G128101;Sobic.009G128200;Sobic.009G128300;Sobic.009G128400;Sobic.009G128500;Sobic.009G128600;Sobic.009G128700;Sobic.009G128800
gray_mean	S8_16940858	0.392318	3.14636e-07	159	8	16940858	6.50219	Sobic.008G085400.v3.2	Sobic.008G085400	Chr08	16874908	16876550	16875729	65129	FALSE
gray_mean	S5_8909389	0.392306	3.14917e-07	159	5	8909389	6.5018	Sobic.005G073600.v3.2	Sobic.005G073600	Chr05	8917964	8919442	8918703	9314	FALSE			(1 of 4) PTHR32153:SF35 - OS05G0106900 PROTEIN	(1 of 3) PTHR34223:SF110 - F-BOX DOMAIN CONTAINING PROTEIN, EXPRESSED	GO:0005515	PTHR34223:SF107	Sobic.005G073200;Sobic.005G073300;Sobic.005G073400;Sobic.005G073500;Sobic.005G073600;Sobic.005G073700;Sobic.005G073800
gray_mean	S1_57661111	-0.392299	3.15087e-07	159	1	57661111	6.50157	Sobic.001G296700.v3.2	Sobic.001G296700	Chr01	57660173	57661647	57660910	201	TRUE	Sb01g028960	similar to Probable histone H2AXb	(1 of 2) PTHR23430:SF387 - HISTONE H2AXA-RELATED	(1 of 1) PTHR23430:SF308 - HISTONE H2AXA-RELATED	GO:0000786 GO:0003677 GO:0030527 GO:0046982	PTHR23430:SF387	Sobic.001G296700;Sobic.001G296800;Sobic.001G296900;Sobic.001G297000
gray_mean	S1_57629511	-0.392299	3.15087e-07	159	1	57629511	6.50157	Sobic.001G296600.v3.2	Sobic.001G296600	Chr01	57597978	57598664	57598321	31190	FALSE							Sobic.001G296500;Sobic.001G296600;Sobic.001G296700;Sobic.001G296800;Sobic.001G296900
gray_mean	S1_57661191	-0.392299	3.15087e-07	159	1	57661191	6.50157	Sobic.001G296700.v3.2	Sobic.001G296700	Chr01	57660173	57661647	57660910	281	TRUE	Sb01g028960	similar to Probable histone H2AXb	(1 of 2) PTHR23430:SF387 - HISTONE H2AXA-RELATED	(1 of 1) PTHR23430:SF308 - HISTONE H2AXA-RELATED	GO:0000786 GO:0003677 GO:0030527 GO:0046982	PTHR23430:SF387	Sobic.001G296700;Sobic.001G296800;Sobic.001G296900;Sobic.001G297000
gray_mean	S1_57661166	-0.392299	3.15087e-07	159	1	57661166	6.50157	Sobic.001G296700.v3.2	Sobic.001G296700	Chr01	57660173	57661647	57660910	256	TRUE	Sb01g028960	similar to Probable histone H2AXb	(1 of 2) PTHR23430:SF387 - HISTONE H2AXA-RELATED	(1 of 1) PTHR23430:SF308 - HISTONE H2AXA-RELATED	GO:0000786 GO:0003677 GO:0030527 GO:0046982	PTHR23430:SF387	Sobic.001G296700;Sobic.001G296800;Sobic.001G296900;Sobic.001G297000
gray_mean	S6_31306667	-0.392248	3.16306e-07	159	6	31306667	6.49989	Sobic.006G044600.v3.2	Sobic.006G044600	Chr06	31236917	31244123	31240520	66147	FALSE			(1 of 1) K03247 - translation initiation factor 3 subunit H (EIF3H)	(1 of 1) K03247 - translation initiation factor 3 subunit H (EIF3H)	GO:0005515 GO:0008233 GO:0008237	PTHR10410:SF3
gray_mean	S1_25356811	-0.392192	3.17639e-07	159	1	25356811	6.49807	Sobic.001G243901.v3.2	Sobic.001G243901	Chr01	25333726	25338179	25335952	20859	FALSE				(1 of 2) PTHR34835:SF77 - OS08G0365200 PROTEIN			Sobic.001G243732;Sobic.001G243800;Sobic.001G243901;Sobic.001G244000
gray_mean	S1_53578473	-0.392107	3.19659e-07	159	1	53578473	6.49531	Sobic.001G275800.v3.2	Sobic.001G275800	Chr01	53578420	53581146	53579783	1310	TRUE			(1 of 1) PTHR11654:SF64 - PROTEIN NRT1/ PTR FAMILY 8.3	(1 of 4) PTHR11654:SF578 - OS10G0370700 PROTEIN	GO:0016020 GO:0022857 GO:0055085	PTHR11654:SF660	Sobic.001G275700;Sobic.001G275800;Sobic.001G275900
gray_mean	S1_53578509	-0.392107	3.19659e-07	159	1	53578509	6.49531	Sobic.001G275800.v3.2	Sobic.001G275800	Chr01	53578420	53581146	53579783	1274	TRUE			(1 of 1) PTHR11654:SF64 - PROTEIN NRT1/ PTR FAMILY 8.3	(1 of 4) PTHR11654:SF578 - OS10G0370700 PROTEIN	GO:0016020 GO:0022857 GO:0055085	PTHR11654:SF660	Sobic.001G275700;Sobic.001G275800;Sobic.001G275900
gray_mean	S1_53578587	-0.392107	3.19659e-07	159	1	53578587	6.49531	Sobic.001G275800.v3.2	Sobic.001G275800	Chr01	53578420	53581146	53579783	1196	TRUE			(1 of 1) PTHR11654:SF64 - PROTEIN NRT1/ PTR FAMILY 8.3	(1 of 4) PTHR11654:SF578 - OS10G0370700 PROTEIN	GO:0016020 GO:0022857 GO:0055085	PTHR11654:SF660	Sobic.001G275700;Sobic.001G275800;Sobic.001G275900;Sobic.001G275950
gray_mean	S1_53578596	-0.392107	3.19659e-07	159	1	53578596	6.49531	Sobic.001G275800.v3.2	Sobic.001G275800	Chr01	53578420	53581146	53579783	1187	TRUE			(1 of 1) PTHR11654:SF64 - PROTEIN NRT1/ PTR FAMILY 8.3	(1 of 4) PTHR11654:SF578 - OS10G0370700 PROTEIN	GO:0016020 GO:0022857 GO:0055085	PTHR11654:SF660	Sobic.001G275700;Sobic.001G275800;Sobic.001G275900;Sobic.001G275950
gray_mean	S2_52918978	-0.392102	3.19781e-07	159	2	52918978	6.49515	Sobic.002G168600.v3.2	Sobic.002G168600	Chr02	52993719	52998637	52996178	77200	FALSE	Sb02g021450	similar to Putative uncharacterized protein	(1 of 1) PTHR11119:SF106 - NUCLEOBASE-ASCORBATE TRANSPORTER 2	(1 of 1) PTHR11119:SF106 - NUCLEOBASE-ASCORBATE TRANSPORTER 2	GO:0016020 GO:0022857 GO:0055085	PTHR11119:SF106
gray_mean	S2_71319638	-0.392004	3.22144e-07	159	2	71319638	6.49195	Sobic.002G347900.v3.2	Sobic.002G347900	Chr02	71316658	71322006	71319332	306	TRUE	Sb02g037060	similar to Putative uncharacterized protein	(1 of 1) PTHR13398:SF0 - GDP-FUCOSE PROTEIN O-FUCOSYLTRANSFERASE 2	(1 of 1) K03691 - peptide-O-fucosyltransferase (POFUT)		PTHR13398:SF0	Sobic.002G347200;Sobic.002G347300;Sobic.002G347400;Sobic.002G347500;Sobic.002G347600;Sobic.002G347700;Sobic.002G347750;Sobic.002G347800;Sobic.002G347850;Sobic.002G347900;Sobic.002G348000;Sobic.002G348100;Sobic.002G348200;Sobic.002G348300;Sobic.002G348400;Sobic.002G348500;Sobic.002G348600
gray_mean	S7_889865	0.392002	3.22209e-07	159	7	889865	6.49186	Sobic.007G009700.v3.2	Sobic.007G009700	Chr07	888845	892590	890717	852	TRUE	Sb07g001010	similar to Putative uncharacterized protein	(1 of 1) K12839 - survival of motor neuron-related-splicing factor 30 (SMNDC1, SPF30)	(1 of 1) K12839 - survival of motor neuron-related-splicing factor 30 (SMNDC1, SPF30)	GO:0003723 GO:0005634 GO:0005737 GO:0006397	PTHR13681:SF26	Sobic.007G009100;Sobic.007G009200;Sobic.007G009300;Sobic.007G009400;Sobic.007G009500;Sobic.007G009600;Sobic.007G009700;Sobic.007G009800;Sobic.007G009900;Sobic.007G010000;Sobic.007G010100;Sobic.007G010200;Sobic.007G010300;Sobic.007G010350;Sobic.007G010400
gray_mean	S3_64853176	-0.391993	3.22422e-07	159	3	64853176	6.49158	Sobic.003G320900.v3.2	Sobic.003G320900	Chr03	64850132	64855279	64852705	471	TRUE	Sb03g036766					PTHR34064:SF1	Sobic.003G320300;Sobic.003G320400;Sobic.003G320500;Sobic.003G320600;Sobic.003G320700;Sobic.003G320800;Sobic.003G320900;Sobic.003G321000;Sobic.003G321101;Sobic.003G321200;Sobic.003G321300;Sobic.003G321400;Sobic.003G321500;Sobic.003G321600
gray_mean	S4_59463913	0.391971	3.22947e-07	159	4	59463913	6.49087	Sobic.004G246950.v3.2	Sobic.004G246950	Chr04	59465338	59465712	59465525	1612	FALSE							Sobic.004G246400;Sobic.004G246500;Sobic.004G246600;Sobic.004G246700;Sobic.004G246800;Sobic.004G246900;Sobic.004G246950;Sobic.004G247000;Sobic.004G247100;Sobic.004G247200;Sobic.004G247300;Sobic.004G247400;Sobic.004G247500;Sobic.004G247600
gray_mean	S3_54845693	-0.391904	3.24589e-07	159	3	54845693	6.48867	Sobic.003G214400.v3.2	Sobic.003G214400	Chr03	54835480	54846977	54841228	4465	TRUE	Sb03g027370	similar to Putative uncharacterized protein	(1 of 1) PTHR45649:SF30 - AMINO-ACID PERMEASE BAT1	(1 of 1) PTHR45649:SF30 - AMINO-ACID PERMEASE BAT1	GO:0016020 GO:0055085	PTHR45649:SF30	Sobic.003G214000;Sobic.003G214100;Sobic.003G214200;Sobic.003G214300;Sobic.003G214400;Sobic.003G214500;Sobic.003G214600;Sobic.003G214650;Sobic.003G214700
gray_mean	S3_69447055	-0.391714	3.29242e-07	159	3	69447055	6.48248	Sobic.003G381000.v3.2	Sobic.003G381000	Chr03	69446700	69449690	69448195	1140	TRUE	Sb03g042070	similar to Putative uncharacterized protein	(1 of 1) PTHR31984:SF11 - TRANSPORTER, PUTATIVE (DUF179)-RELATED	(1 of 1) PTHR31984:SF13 - OS01G0886000 PROTEIN		PTHR31984:SF13	Sobic.003G380200;Sobic.003G380300;Sobic.003G380400;Sobic.003G380500;Sobic.003G380600;Sobic.003G380700;Sobic.003G380800;Sobic.003G380900;Sobic.003G381000;Sobic.003G381100;Sobic.003G381200;Sobic.003G381300;Sobic.003G381400;Sobic.003G381500
gray_mean	S3_69447053	-0.391714	3.29242e-07	159	3	69447053	6.48248	Sobic.003G381000.v3.2	Sobic.003G381000	Chr03	69446700	69449690	69448195	1142	TRUE	Sb03g042070	similar to Putative uncharacterized protein	(1 of 1) PTHR31984:SF11 - TRANSPORTER, PUTATIVE (DUF179)-RELATED	(1 of 1) PTHR31984:SF13 - OS01G0886000 PROTEIN		PTHR31984:SF13	Sobic.003G380200;Sobic.003G380300;Sobic.003G380400;Sobic.003G380500;Sobic.003G380600;Sobic.003G380700;Sobic.003G380800;Sobic.003G380900;Sobic.003G381000;Sobic.003G381100;Sobic.003G381200;Sobic.003G381300;Sobic.003G381400;Sobic.003G381500
gray_mean	S3_63730177	-0.391692	3.29791e-07	159	3	63730177	6.48176	Sobic.003G308700.v3.2	Sobic.003G308700	Chr03	63729938	63734226	63732082	1905	TRUE	Sb03g035720	similar to Os01g0767900 protein	(1 of 1) PTHR46475:SF2 - REGULATORY PROTEIN NPR3	(1 of 1) PTHR46475:SF2 - REGULATORY PROTEIN NPR3	GO:0005515	PTHR46475:SF2	Sobic.003G308200;Sobic.003G308300;Sobic.003G308400;Sobic.003G308500;Sobic.003G308700;Sobic.003G308800;Sobic.003G308900;Sobic.003G309050;Sobic.003G309200;Sobic.003G309300
gray_mean	S3_59026135	-0.391554	3.33222e-07	159	3	59026135	6.47727	Sobic.003G252100.v3.2	Sobic.003G252100	Chr03	59014845	59033259	59024052	2083	TRUE	Sb03g030770	similar to Putative uncharacterized protein	(1 of 1) PTHR36968:SF5 - HOMEOBOX-DDT DOMAIN PROTEIN RLT2	(1 of 1) PTHR36968:SF18 - HOMEODOMAIN-LIKE TRANSCRIPTION FACTOR SUPERFAMILY PROTEIN-RELATED	GO:0003677 GO:0006355	PTHR36968:SF5	Sobic.003G251700;Sobic.003G251800;Sobic.003G251900;Sobic.003G252000;Sobic.003G252100;Sobic.003G252200
gray_mean	S5_57044822	0.391503	3.3449e-07	159	5	57044822	6.47562	Sobic.005G130700.v3.2	Sobic.005G130700	Chr05	57012066	57015467	57013766	31056	FALSE	Sb05g019430	weakly similar to Putative uncharacterized protein OSJNBa0062J13.37	(1 of 2) PTHR31325:SF222 - PROTEIN, PUTATIVE (DUF594)-RELATED	(1 of 3) PTHR31325:SF233 - OS06G0119300 PROTEIN		PTHR31325:SF124	Sobic.005G130700
gray_mean	S1_80072261	-0.391494	3.34706e-07	159	1	80072261	6.47534	Sobic.001G538000.v3.2	Sobic.001G538000	Chr01	80074524	80076988	80075756	3495	FALSE	Sb01g050070	similar to Glycosyl hydrolases family 16 protein, expressed	(1 of 9) 3.2.1.151 - xyloglucan-specific endo-beta-1,4-glucanase. / xyloglucanendohydrolase.	(1 of 2) PTHR31062:SF110 - XYLOGLUCAN ENDOTRANSGLUCOSYLASE_HYDROLASE	GO:0004553 GO:0005618 GO:0005975 GO:0010411 GO:0016762 GO:0042546 GO:0044042 GO:0048046	PTHR31062:SF110	Sobic.001G537300;Sobic.001G537400;Sobic.001G537500;Sobic.001G537600;Sobic.001G537700;Sobic.001G537800;Sobic.001G537900;Sobic.001G538000;Sobic.001G538100;Sobic.001G538200;Sobic.001G538275;Sobic.001G538350;Sobic.001G538425
gray_mean	S3_69899628	0.391487	3.34881e-07	159	3	69899628	6.47511	Sobic.003G387200.v3.2	Sobic.003G387200	Chr03	69899326	69900466	69899896	268	TRUE							Sobic.003G386200;Sobic.003G386300;Sobic.003G386350;Sobic.003G386400;Sobic.003G386500;Sobic.003G386600;Sobic.003G386700;Sobic.003G386800;Sobic.003G386900;Sobic.003G387000;Sobic.003G387100;Sobic.003G387200;Sobic.003G387300;Sobic.003G387400;Sobic.003G387500;Sobic.003G387600;Sobic.003G387700;Sobic.003G387800;Sobic.003G387900;Sobic.003G388000
gray_mean	S8_7570056	-0.391454	3.35711e-07	159	8	7570056	6.47403	Sobic.008G066900.v3.2	Sobic.008G066900	Chr08	7566867	7568662	7567764	2292	FALSE	Sb08g005540		(1 of 44) PF01535//PF13041//PF14432//PF20431 - PPR repeat (PPR) // PPR repeat family (PPR_2) // DYW family of nucleic acid deaminases (DYW_deaminase) // E motif (E_motif)	(1 of 245) 1.9.3.1 - cytochrome-c oxidase. / Warburg's respiratory enzyme.	GO:0005515	PTHR24015:SF1672	Sobic.008G066600;Sobic.008G066700;Sobic.008G066800;Sobic.008G066900;Sobic.008G067000;Sobic.008G067100;Sobic.008G067200;Sobic.008G067301
gray_mean	S5_21199654	-0.391292	3.39832e-07	159	5	21199654	6.46874	Sobic.005G108900.v3.2	Sobic.005G108900	Chr05	21204856	21206337	21205596	5942	FALSE							Sobic.005G108900
gray_mean	S3_71699192	-0.391233	3.41322e-07	159	3	71699192	6.46684	Sobic.003G409300.v3.2	Sobic.003G409300	Chr03	71695752	71699779	71697765	1427	TRUE	Sb03g044400	similar to Putative uncharacterized protein	(1 of 3) PTHR23155:SF1193 - DISEASE RESISTANCE PROTEIN RPP13-RELATED	(1 of 1) PTHR23155:SF1129 - NB-ARC DOMAIN-CONTAINING PROTEIN	GO:0016887 GO:0043531	PTHR23155:SF1129	Sobic.003G408800;Sobic.003G408900;Sobic.003G409000;Sobic.003G409100;Sobic.003G409150;Sobic.003G409200;Sobic.003G409300;Sobic.003G409400;Sobic.003G409500;Sobic.003G409600;Sobic.003G409700;Sobic.003G409800;Sobic.003G409850;Sobic.003G409900;Sobic.003G410000;Sobic.003G410100
gray_mean	S10_45128063	-0.391215	3.41789e-07	159	10	45128063	6.46624	Sobic.010G154150.v3.2	Sobic.010G154150	Chr10	44899318	44900415	44899866	228197	FALSE	Sb10g020590	Predicted protein	(1 of 1) PTHR35704:SF5 - (RAPE) HYPOTHETICAL PROTEIN	(1 of 1) PTHR35704:SF6 - OS06G0529900 PROTEIN		PTHR35704:SF6
gray_mean	S5_36037102	-0.3912	3.42161e-07	159	5	36037102	6.46577	Sobic.005G111100.v3.2	Sobic.005G111100	Chr05	35838248	35841051	35839649	197453	FALSE	Sb05g012740	similar to Skp1 protein	(1 of 19) K03094 - S-phase kinase-associated protein 1 (SKP1, CBF3D)	(1 of 18) K03094 - S-phase kinase-associated protein 1 (SKP1, CBF3D)	GO:0006511	PTHR11165:SF24
gray_mean	S2_69142523	-0.391071	3.45505e-07	159	2	69142523	6.46155	Sobic.002G319700.v3.2	Sobic.002G319700	Chr02	69137647	69143184	69140415	2108	TRUE			(1 of 1) PTHR23070:SF208 - PROTEIN HYPER-SENSITIVITY-RELATED 4	(1 of 54) 3.6.1.3 - Deleted entry. / Deleted entry.	GO:0005524 GO:0016887	PTHR23070:SF89	Sobic.002G318900;Sobic.002G319100;Sobic.002G319200;Sobic.002G319300;Sobic.002G319400;Sobic.002G319500;Sobic.002G319600;Sobic.002G319700;Sobic.002G319766;Sobic.002G319832;Sobic.002G319900;Sobic.002G320001;Sobic.002G320100;Sobic.002G320200;Sobic.002G320300;Sobic.002G320500
gray_mean	S5_24244900	-0.390934	3.49065e-07	159	5	24244900	6.45709	Sobic.005G110160.v3.2	Sobic.005G110160	Chr05	24125145	24127909	24126527	118373	FALSE
gray_mean	S1_70530085	-0.390837	3.51589e-07	159	1	70530085	6.45397	Sobic.001G425300.v3.2	Sobic.001G425300	Chr01	70526724	70529971	70528347	1738	FALSE	Sb01g039970	similar to Lipase, putative, expressed	(1 of 1) PTHR31300:SF30 - EMB|CAB81597.1	(1 of 1) PTHR31300:SF30 - EMB|CAB81597.1		PTHR31300:SF30	Sobic.001G424700;Sobic.001G424800;Sobic.001G424900;Sobic.001G425000;Sobic.001G425100;Sobic.001G425150;Sobic.001G425200;Sobic.001G425300;Sobic.001G425400;Sobic.001G425500;Sobic.001G425600;Sobic.001G425700;Sobic.001G425750;Sobic.001G425800;Sobic.001G425900;Sobic.001G426000;Sobic.001G426100;Sobic.001G426200
gray_mean	S6_50158112	-0.39079	3.5284e-07	159	6	50158112	6.45242	Sobic.006G139300.v3.2	Sobic.006G139300	Chr06	50155509	50160366	50157937	175	TRUE	Sb06g021860	weakly similar to OSJNBa0014K14.20 protein	(1 of 1) PTHR31580:SF22 - FILAMENT-LIKE PLANT PROTEIN 7	(1 of 1) IPR008587//IPR038077 - Filament-like plant protein // Troponin domain superfamily		PTHR31580:SF7	Sobic.006G138850;Sobic.006G138900;Sobic.006G138933;Sobic.006G138966;Sobic.006G139000;Sobic.006G139100;Sobic.006G139200;Sobic.006G139300;Sobic.006G139400;Sobic.006G139501;Sobic.006G139600;Sobic.006G139700;Sobic.006G139900
gray_mean	S8_43354276	0.390766	3.5346e-07	159	8	43354276	6.45166	Sobic.008G093500.v3.2	Sobic.008G093500	Chr08	43368071	43370233	43369152	14876	FALSE	Sb08g013390		(1 of 1) PTHR10352:SF87 - EUKARYOTIC TRANSLATION INITIATION FACTOR 3 SUBUNIT G	(1 of 2) K03248 - translation initiation factor 3 subunit G (EIF3G)			Sobic.008G093500
gray_mean	S1_8985454	0.390627	3.57167e-07	159	1	8985454	6.44713	Sobic.001G114800.v3.2	Sobic.001G114800	Chr01	8984162	8985169	8984665	789	FALSE							Sobic.001G114000;Sobic.001G114100;Sobic.001G114200;Sobic.001G114300;Sobic.001G114400;Sobic.001G114500;Sobic.001G114550;Sobic.001G114600;Sobic.001G114650;Sobic.001G114700;Sobic.001G114800;Sobic.001G114900;Sobic.001G115001;Sobic.001G115100;Sobic.001G115200;Sobic.001G115300;Sobic.001G115400;Sobic.001G115500;Sobic.001G115600;Sobic.001G115700
gray_mean	S2_63300529	-0.390611	3.57599e-07	159	2	63300529	6.4466	Sobic.002G244300.v3.2	Sobic.002G244300	Chr02	63301869	63304013	63302941	2412	FALSE	Sb02g028120	similar to Putative uncharacterized protein	(1 of 1) PTHR32077:SF3 - FASCICLIN-LIKE ARABINOGALACTAN PROTEIN 7	(1 of 1) PTHR32077:SF3 - FASCICLIN-LIKE ARABINOGALACTAN PROTEIN 7		PTHR32077:SF3	Sobic.002G243500;Sobic.002G243650;Sobic.002G243800;Sobic.002G243900;Sobic.002G244100;Sobic.002G244200;Sobic.002G244300;Sobic.002G244400;Sobic.002G244500;Sobic.002G244600;Sobic.002G244700;Sobic.002G244800;Sobic.002G244901
gray_mean	S2_63300482	-0.390611	3.57599e-07	159	2	63300482	6.4466	Sobic.002G244300.v3.2	Sobic.002G244300	Chr02	63301869	63304013	63302941	2459	FALSE	Sb02g028120	similar to Putative uncharacterized protein	(1 of 1) PTHR32077:SF3 - FASCICLIN-LIKE ARABINOGALACTAN PROTEIN 7	(1 of 1) PTHR32077:SF3 - FASCICLIN-LIKE ARABINOGALACTAN PROTEIN 7		PTHR32077:SF3	Sobic.002G243500;Sobic.002G243650;Sobic.002G243800;Sobic.002G243900;Sobic.002G244100;Sobic.002G244200;Sobic.002G244300;Sobic.002G244400;Sobic.002G244500;Sobic.002G244600;Sobic.002G244700;Sobic.002G244800;Sobic.002G244901
gray_mean	S2_6808500	-0.390533	3.59681e-07	159	2	6808500	6.44408	Sobic.002G068701.v3.2	Sobic.002G068701	Chr02	6805351	6806780	6806065	2435	FALSE			(1 of 2) PTHR10869:SF235 - PROLYL 4-HYDROXYLASE 6-RELATED	(1 of 3) PF01549//PF13640 - ShK domain-like (ShK) // 2OG-Fe(II) oxygenase superfamily (2OG-FeII_Oxy_3)	GO:0005506 GO:0016705 GO:0031418	PTHR10869:SF62	Sobic.002G068300;Sobic.002G068400;Sobic.002G068500;Sobic.002G068600;Sobic.002G068701;Sobic.002G068800;Sobic.002G068900;Sobic.002G069000;Sobic.002G069050
gray_mean	S6_31398601	-0.39052	3.60028e-07	159	6	31398601	6.44366	Sobic.006G044800.v3.2	Sobic.006G044800	Chr06	31450469	31451300	31450884	52283	FALSE			(1 of 1) PTHR34687:SF1 - CHAPERONE PROTEIN DNAJ-LIKE PROTEIN	(1 of 1) PTHR34687:SF1 - CHAPERONE PROTEIN DNAJ-LIKE PROTEIN		PTHR34687:SF3
gray_mean	S10_12835510	-0.390474	3.61279e-07	159	10	12835510	6.44216	Sobic.010G117100.v3.2	Sobic.010G117100	Chr10	12839014	12839713	12839363	3853	FALSE	Sb10g010350	similar to Putative uncharacterized protein	(1 of 22) PF04398 - Protein of unknown function, DUF538 (DUF538)	(1 of 2) PTHR31676:SF200 - OS07G0120650 PROTEIN		PTHR31676:SF176	Sobic.010G116700;Sobic.010G116800;Sobic.010G116900;Sobic.010G117000;Sobic.010G117050;Sobic.010G117100;Sobic.010G117200;Sobic.010G117300;Sobic.010G117400;Sobic.010G117450
gray_mean	S10_12835325	-0.390474	3.61279e-07	159	10	12835325	6.44216	Sobic.010G117100.v3.2	Sobic.010G117100	Chr10	12839014	12839713	12839363	4038	FALSE	Sb10g010350	similar to Putative uncharacterized protein	(1 of 22) PF04398 - Protein of unknown function, DUF538 (DUF538)	(1 of 2) PTHR31676:SF200 - OS07G0120650 PROTEIN		PTHR31676:SF176	Sobic.010G116700;Sobic.010G116800;Sobic.010G116900;Sobic.010G117000;Sobic.010G117050;Sobic.010G117100;Sobic.010G117200;Sobic.010G117300;Sobic.010G117400;Sobic.010G117450
gray_mean	S10_12835485	-0.390474	3.61279e-07	159	10	12835485	6.44216	Sobic.010G117100.v3.2	Sobic.010G117100	Chr10	12839014	12839713	12839363	3878	FALSE	Sb10g010350	similar to Putative uncharacterized protein	(1 of 22) PF04398 - Protein of unknown function, DUF538 (DUF538)	(1 of 2) PTHR31676:SF200 - OS07G0120650 PROTEIN		PTHR31676:SF176	Sobic.010G116700;Sobic.010G116800;Sobic.010G116900;Sobic.010G117000;Sobic.010G117050;Sobic.010G117100;Sobic.010G117200;Sobic.010G117300;Sobic.010G117400;Sobic.010G117450
gray_mean	S10_12835496	-0.390474	3.61279e-07	159	10	12835496	6.44216	Sobic.010G117100.v3.2	Sobic.010G117100	Chr10	12839014	12839713	12839363	3867	FALSE	Sb10g010350	similar to Putative uncharacterized protein	(1 of 22) PF04398 - Protein of unknown function, DUF538 (DUF538)	(1 of 2) PTHR31676:SF200 - OS07G0120650 PROTEIN		PTHR31676:SF176	Sobic.010G116700;Sobic.010G116800;Sobic.010G116900;Sobic.010G117000;Sobic.010G117050;Sobic.010G117100;Sobic.010G117200;Sobic.010G117300;Sobic.010G117400;Sobic.010G117450
gray_mean	S4_7632608	-0.390445	3.62055e-07	159	4	7632608	6.44123	Sobic.004G090000.v3.2	Sobic.004G090000	Chr04	7633531	7635140	7634335	1727	FALSE				(1 of 6) PTHR33207:SF130 - OS02G0294100 PROTEIN	GO:0005515	PTHR33207:SF71	Sobic.004G089400;Sobic.004G089450;Sobic.004G089500;Sobic.004G089600;Sobic.004G089700;Sobic.004G089801;Sobic.004G089901;Sobic.004G090000;Sobic.004G090100;Sobic.004G090200;Sobic.004G090300
gray_mean	S2_62051320	-0.390302	3.65936e-07	159	2	62051320	6.4366	Sobic.002G229300.v3.2	Sobic.002G229300	Chr02	62048550	62052330	62050440	880	TRUE	Sb02g026860	similar to Putative serine carboxypeptidase	(1 of 6) PTHR11802:SF132 - SERINE CARBOXYPEPTIDASE-LIKE 36-RELATED	(1 of 23) 3.4.16.6 - carboxypeptidase D. / carboxypeptidase S1.	GO:0004185 GO:0006508	PTHR11802:SF60	Sobic.002G228900;Sobic.002G229000;Sobic.002G229100;Sobic.002G229200;Sobic.002G229250;Sobic.002G229300;Sobic.002G229400;Sobic.002G229500;Sobic.002G229600;Sobic.002G229650;Sobic.002G229700
gray_mean	S2_62051316	-0.390302	3.65936e-07	159	2	62051316	6.4366	Sobic.002G229300.v3.2	Sobic.002G229300	Chr02	62048550	62052330	62050440	876	TRUE	Sb02g026860	similar to Putative serine carboxypeptidase	(1 of 6) PTHR11802:SF132 - SERINE CARBOXYPEPTIDASE-LIKE 36-RELATED	(1 of 23) 3.4.16.6 - carboxypeptidase D. / carboxypeptidase S1.	GO:0004185 GO:0006508	PTHR11802:SF60	Sobic.002G228900;Sobic.002G229000;Sobic.002G229100;Sobic.002G229200;Sobic.002G229250;Sobic.002G229300;Sobic.002G229400;Sobic.002G229500;Sobic.002G229600;Sobic.002G229650;Sobic.002G229700
gray_mean	S3_56782944	-0.390189	3.69046e-07	159	3	56782944	6.43292	Sobic.003G229400.v3.2	Sobic.003G229400	Chr03	56782008	56789843	56785925	2981	TRUE	Sb03g028740	similar to Mitogen-activated protein kinase 10	(1 of 1) PTHR24055:SF392 - MITOGEN-ACTIVATED PROTEIN KINASE 20	(1 of 1) PTHR24055:SF392 - MITOGEN-ACTIVATED PROTEIN KINASE 20	GO:0004672 GO:0004713 GO:0005524 GO:0006468	PTHR24055:SF392	Sobic.003G229100;Sobic.003G229150;Sobic.003G229200;Sobic.003G229300;Sobic.003G229400
gray_mean	S9_59107201	0.389951	3.75656e-07	159	9	59107201	6.42521	Sobic.009G256900.v3.2	Sobic.009G256900	Chr09	59103706	59112556	59108131	930	TRUE	Sb09g030670	similar to Os03g0109900 protein		(1 of 2) PTHR18868:SF45 - OS01G0776500 PROTEIN		PTHR18868:SF29	Sobic.009G256700;Sobic.009G256800;Sobic.009G256900;Sobic.009G257000;Sobic.009G257100;Sobic.009G257200
gray_mean	S2_59851432	-0.389912	3.76744e-07	159	2	59851432	6.42395	Sobic.002G206800.v3.2	Sobic.002G206800	Chr02	59856428	59863267	59859847	8415	FALSE	Sb02g025130		(1 of 1) PTHR12103:SF12 - 5'-NUCLEOTIDASE DOMAIN-CONTAINING PROTEIN DDB_G0275467	(1 of 1) PTHR12103:SF12 - 5'-NUCLEOTIDASE DOMAIN-CONTAINING PROTEIN DDB_G0275467		PTHR12103:SF12	Sobic.002G206500;Sobic.002G206600;Sobic.002G206700;Sobic.002G206750;Sobic.002G206800;Sobic.002G206900;Sobic.002G207000;Sobic.002G207100;Sobic.002G207200
gray_mean	S8_54453000	0.38978	3.80461e-07	159	8	54453000	6.41969	Sobic.008G122400.v3.2	Sobic.008G122400	Chr08	54445530	54451058	54448294	4706	FALSE			(1 of 26) IPR014720 - Double-stranded RNA-binding domain			PTHR33913:SF1	Sobic.008G122300;Sobic.008G122400;Sobic.008G122500;Sobic.008G122600
gray_mean	S4_61180174	0.389535	3.87486e-07	159	4	61180174	6.41174	Sobic.004G267500.v3.2	Sobic.004G267500	Chr04	61176781	61180558	61178669	1505	TRUE	Sb04g030540	similar to Putative pathogen induced protein 2-4	(1 of 1) PTHR47583:SF1 - ADENINE NUCLEOTIDE ALPHA HYDROLASES-LIKE SUPERFAMILY PROTEIN	(1 of 1) PTHR47583:SF1 - ADENINE NUCLEOTIDE ALPHA HYDROLASES-LIKE SUPERFAMILY PROTEIN		PTHR47583:SF1	Sobic.004G266900;Sobic.004G267000;Sobic.004G267200;Sobic.004G267300;Sobic.004G267400;Sobic.004G267500;Sobic.004G267600;Sobic.004G267650;Sobic.004G267700;Sobic.004G267800;Sobic.004G267900;Sobic.004G267950;Sobic.004G268000;Sobic.004G268100;Sobic.004G268200;Sobic.004G268300
[truncated: 104,225 more rows]

## Sheet: CandidateGenes_mainTraits
Gene ID	trait	minus_log10p	chrom	pos	gene_chrom	gene_start	gene_end	dist_to_gene	sorghum_defline	Best-hit-arabi-defline	Best-hit-rice-defline	GO	Panther
[truncated: 14,205 more rows]

## Sheet: CandidateGenes_interSeed
Trait	Chr	QTL_Lead_SNP	QTL_Lead_BP	QTL_P_value	Gene_ID	Gene_Start	Gene_End	Distance_from_Lead	Description
[truncated: 2,486 more rows]

## Sheet: QTL_Peak_Summary
trait	locus_id	chrom	qtl_start	qtl_end	lead_snp	lead_pos	lead_p	lead_minus_log10p	n_sig_snps	bonferroni_p	window_bp	nearest_gene	genes_in_window	n_genes_in_window	highlight_genes_detected
[truncated: 523 more rows]

[truncated: 4 more sheets: geno_pca_scree, LD_Decay_Summary, chr6_local_summary, interseed_overview]
